# Supplementary material for: Prodrug-conjugated tumor-seeking commensals for targeted cancer therapy
Source: Nat Commun. 2024 May 21;15:4343. doi: 10.1038/s41467-024-48661-y (PMC11109227; doi:10.1038/s41467-024-48661-y)
Supplement: Supplementary file 4 — Source Data [file 41467_2024_48661_MOESM4_ESM.zip]

Archive with 3 entries (3 files):
- Source Data/Flow data.zip
- Source Data/OppA heparin docking data.zip
- Source Data/Source Data.xlsx
