# Supplementary material for: Prodrug-conjugated tumor-seeking commensals for targeted cancer therapy
Source: Nat Commun. 2024 May 21;15:4343. doi: 10.1038/s41467-024-48661-y (PMC11109227; doi:10.1038/s41467-024-48661-y)
Supplement: Supplementary file 4 — Source Data [file 41467_2024_48661_MOESM4_ESM.zip › Source Data/Source Data.xlsx]

## Sheet: Figure 2
Figure 2a
Seeding number (K)	L. plantarum			L. reuteri			L. acidophilus			L. casei			L. salivarius			E. coli Nissle
10	405000	375000	637500	13500	13500	15500	13680	360	12120	2000	1400	1200	9000	12720	6360	11280	16560	14400
15	817500	502500	337500	18000	21000	19500	0	41760	38880	4500	3250	3625	30240	25920	28800	4320	1440	2880
20	405000	420000	285000	22500	33000	23500	14200	3400	5400	13200	6600	4200	13200	15600	18600	4200	3000	9000
30	1185000	765000	630000	58500	63000	52000	74000	54000	26000	38000	26000	8000	24000	16000	14000	10000	8000	24000
50	1470000	1425000	1365000	130500	106500	101000	44000	38000	20000	26000	48000	8000	18000	12000	8000	24000	38000	32000
Figure 2c
	HNC					CNE-1					CNE-2					C666-1					HK-1					RPMI2650
Fl. Intensity	50.4854	68.8468	12.4	32.8	29.2	516.092	416.463	272.703	180	208.649	641.956	326.49	418.539	339.888	447.191	277.358	225.581	129.428	461.853	320.163	201.835	250	278.571	215.584	215.584	289.888	347.942	279.439	365.441	471.324
Figure 2e
Hs conc	CNE-1					CNE-2					C666-1					HK-1
0	108.091	85.6325	110.322	81.1851	106.276	94.5014	106.016	83.9909	101.647	103.852	82.2165	79.8777	130.476	85.8466	121.583	98.4456	98.1002	103.454	101.539	100.787
0.1	79.8827	102.882	86.9764	81.8778	104.974	68.251	69.4211	64.8959	59.8323	59.7908	48.8822	49.1825	50.8795	50.7894	49.9334	99.4819	108.722	103.454	122.906	121.618
1	74.7287	51.2585	69.9903	54.2788	69.2283	78.6683	92.4407	91.2913	71.865	81.5781	72.069	43.5398	57.4914	41.4529	57.1047	103.281	77.917	102.159	81.5676	69.864
10	51.4109	59.7377	52.45	57.895	52.0621	54.2715	45.48	32.9605	42.3734	30.641	49.3234	62.1784	81.5421	69.5185	89.1718	70.639	73.1433	76.943	80.1718	87.7953
100	45.481	64.199	48.6399	65.8338	47.5177	38.4592	39.8778	38.5834	36.2846	39.6293	42.6137	55.2799	39.415	71.9729	39.1857	66.9257	71.1572	61.0594	64.388	60.0931

## Sheet: Figure 3
Figure 3d (Flowcyto raw data in a separate file)
	ctrl		Lp_0018		Lp_0092		Lp_0200		Lp_0201		Lp_0783		Lp_1261		Lp_3686
	GEO means	SEM	GEO means	SEM	GEO means	SEM	GEO means	SEM	GEO means	SEM	GEO means	SEM	GEO means	SEM	GEO means	SEM
CNE-1	7003	93.486	38936	332.181	24919	429.722	38926	429.261	31326	358.014	31999	403.893	31047	365.653	29167	499.545
CNE-2	3745	162.939	37578	344.752	14045	521.965	45140	600.825	35686	976.816	28075	405.342	35713	452.55	22865	342.733
C666-1	8450	314.758	48901	1858.73	28197	824.076	29336	1299.15	30477	630.526	37913	933.057	37994	1032.82	45124	1163.04
HK-1	4527	116.467	30337	352.514	18082	536.921	20885	384.308	22166	308.571	22767	387.103	22593	340.315	21030	318.199
RPMI2650	5661	154.791	40316	684.844	22481	784.441	36014	606.732	27513	532.224	30335	645.566	26018	639.496	27918	570.335
Figure 3e
	CNE-1					CNE-2					C666-1					HK-1					RPMI2650
BSA	1.01933	1.11769	1.00118		BSA	1.20612	0.84638	1.13638		BSA	1.30532	0.99966	1.0105		BSA	1.02692	1.00255	1.00935		BSA	1.60109	1.65214	1.69401
100 ng/ml	1.30481	1.32902	1.43746		100 ng/ml	1.72917	1.73789	1.67513		100 ng/ml	1.49576	1.29651	1.24229		100 ng/ml	1.06999	1.24398	1.07283		100 ng/ml	1.64295	1.68686	1.69299
1 μg/ml	17.8058	18.4928	15.1584		1 μg/ml	7.70651	7.91282	7.75591		1 μg/ml	3.25246	3.36767	2.95222		1 μg/ml	2.64778	2.61037	2.92774		1 μg/ml	13.8543	13.9758	14.0779
10 μg/ml	27.4146	27.2174	25.3835		10 μg/ml	11.2807	10.556	10.631		10 μg/ml	8.28939	8.32802	8.46764		10 μg/ml	8.22499	8.10088	8.88694		10 μg/ml	19.2733	19.5133	19.5398
10 μg/ml + hs	7.57112	7.24681	5.18443		10 μg/ml + hs	1.94653	1.8611	1.92212		10 μg/ml + hs	1.09251	1.06879	1.1081		10 μg/ml + hs	2.0391	2.11165	2.034		10 μg/ml + hs	4.58884	4.82063	5.22703
Figure 3h
	BSA			10 μg/ml Lp_0018 SBP
CNE-1	1.01933	1.11769	1.00118	0.93359	0.97344	1.2579
CNE-2	1.20612	0.84638	1.13638	0.72666	0.67028	0.7069
C666-1	1.30532	0.99966	1.0105	0.40122	0.38224	0.36666
HK-1	1.02692	1.00255	1.00935	0.55653	0.59054	0.54406
RPMI2650	1.60109	1.65214	1.69401	1.29272	1.34071	1.08526

## Sheet: Figure 3d
Figure 3d i																			Figure 3d ii																			Figure 3d iii
ctrl	Lp_0018	Lp_0092	Lp_0200	Lp_0201	Lp_0783	Lp_1261	Lp_3686												ctrl	1261	18	783	3686	200	201	92												ctrl	Lp_0018	Lp_0092	Lp_0200	Lp_0201	Lp_0783	Lp_1261	Lp_3686
9101.18	40663.8	59887.1	38339.9	31633.1	12805.9	17192.9	73881.2												5225.04	26886.2	28929.6	10020.4	20262.2	36647.4	26692.7	17818.6												7088.98	24547.8	42320.6	36431.3	30453.5	6302.08	16125	191710
7580.08	55099.9	70429.8	25404.4	57534.5	67750	21487.3	32639.3				Lp_0018	Lp_0092	Lp_0200	Lp_0201	Lp_0783	Lp_1261	Lp_3686		571.54	18388.5	28821.4	47626.4	25895.6	36135.8	45466.7	23201.1				1261	18	783	3686	200	201	92		6787.12	95286.3	25950.5	69617	14218.4	20102.5	30376.1	23580.3				Lp_0018
10748.6	54699.7	25620.9	63337.6	44198	42039.8	30203.9	42940.1			ctrl	0	0	0	0	0	0	0		2898.7	39237.8	61746.8	12032.7	38221.8	1468.62	31803.2	5047.92			ctrl	0	0	0	0	0	0	0		22934.5	38067.9	43712.1	27812.4	31260.1	32519.2	179120	30115.5			ctrl	0
9678.46	43917.6	39323.1	262143	49072.1	2823.26	25643	54659.6			Lp_0018		3.2902e-303	5.26904e-17	1.9876e-150	2.92908e-73	4.5559e-167	5.97715e-79		48070	47298.4	12131.1	33761	35002.5	28755.8	202700	7455.44			Lp_1261		0.766835	3.8195e-177	0	2.2312e-255	0.0155011	0		11714.9	32220.8	62025.8	25686.5	66797.1	42502.9	19048.1	39097.3			Lp_0018
5955.66	30461.4	12041.7	32769.7	20103.1	45315.7	27619.2	14714.9			Lp_0092			0	4.61871e-49	1.67353e-83	5.4057e-38	1.63279e-46		2519.86	53136	20067.9	23996.5	16801	48246.3	36175.4	31369.1			Lp_0018			1.3502e-227	0	5.3261e-298	0.0105365	0		17420.2	7117.36	17458	45234.3	16478.5	65914.7	141299	3685.96			Lp_0092
5771.16	35978.3	7298	51314.8	31937.4	71040.7	22659.9	18305.7			Lp_0200				1.1269e-199	3.0666e-122	1.5724e-215	8.2791e-128		6755.16	81818	58003.5	36579.4	9475.92	24076	31108.6	12395.1			Lp_0783				5.62172e-94	0	9.2719e-39	9.2215e-232		18005	63847.3	21192.1	24730.2	10180.7	15603.8	28440.2	8745.34			Lp_0200
8236.08	45869.2	16689.5	68781.6	27186.3	7678.48	186105	79453.9			Lp_0201					2.26679e-09	0.0374497	0.0457498		2832.28	70194.5	24907.5	17632.5	24467.2	68098.5	22241.5	28451.5			Lp_3686					0	4.6176e-111	7.12313e-70		18898.5	53800.7	25247	1621.96	31464	64300.5	19178.9	27137.3			Lp_0201
4540.34	45258.3	80694.6	16577.1	34162	68811.9	36972.2	71514.7			Lp_0783						4.06189e-15	0.00156281		9291.42	45365.7	39408.4	31618.4	49649.4	49233.6	38252.8	48726.9			Lp_0200						1.05563e-89	0		29502.3	129149	80779.8	11714.9	24663.9	41468.3	69506.9	28932.1			Lp_0783
10990.5	40756.5	27786.5	33878.3	39368.2	38608.1	62106.8	14278.7			Lp_1261							0.000339366		3756.42	73129.2	20723.9	22003.1	114625	44175.9	47024.9	9060.18			Lp_0201							2.5702e-178		10266.7	15117.1	79013.4	149868	32919.9	21346.1	9163.3	181105			Lp_1261
10213.1	33903.7	50842.5	50379.2	28055.5	58400.4	138157	18126.1												2886.4	15130.6	41213.2	78085.3	29405.2	71791.8	34417.3	17753.8												8077.12	16217	12116.5	10920.3	55414.1	113102	66772.1	17052.1
7302.92	27170.7	27240.4	44005.3	30303.9	41095.1	9493.96	9752.26												3229.98	55418.1	61996.9	17151.1	23843.1	65053.1	41656.4	9192.2												19751.6	19705.2	31325.5	215187	12345.3	170377	110396	32420.3
4166.42	27007.5	26694.3	27043.6	32527.8	26261.3	21805.4	37401.8												1877.8	59280.3	42198	25634	19445.5	97499.6	32650.8	4566.58												12313.5	23300.8	53321.7	190584	29133.4	62381.8	9410.98	29663.1
11937.6	61237.6	14141.7	45478.8	46393.1	51154.9	32869.7	36594.1												3373.48	13415.2	47089.3	14144.2	32564.7	53221.3	39958	18787.8												13830.5	80563.1	47860.7	93726.2	33258.8	56468.5	16291	34238.3
8469.78	34764.7	39615.8	59842.8	52402.9	68146.9	22679.6	11074.9												755.22	54052.8	51547.7	31648.7	23601.2	64690.6	37062.5	19944.9												10508.3	21862.1	34271	124606	24585.7	40448.4	13124.5	28791.9
6431.26	40234.1	39393.6	37448.6	26445.8	46490.7	22747.6	12817.4												5149.6	31210.8	45113.9	49291	82117.3	102119	34137.6	7827.72												1259.9	24321.7	38166.8	36370.3	28128	146410	117055	73315
6927.36	38310.4	22979.7	25491.3	17358.6	47635.4	24528.7	104476												36599.1	47323	24365.5	27730.8	4008.98	24463.1	38899.6	3677.7												5523.78	12548.3	16001.2	5124.74	29913.4	85790.2	25061.3	28850.4
7783.44	64682.4	47714.2	46349.7	17735.8	44063.5	39515	117381												8036.82	50269.3	49874	26443.4	13955.6	41846.2	35390	17890.8												12628.2	47693.9	61553.6	89720.4	22917.3	31680.7	15746.6	22255.9
6640.36	48862.2	59286	20177.7	57348.3	15032.2	37268.2	19591.4												5186.5	38298.9	30901.7	53460.7	23680.8	49057.3	86118.5	6559.18												5977.86	112895	13542.4	12431.3	16084.6	100492	66220	48440.4
3715.42	30102.2	39141.9	32724.6	30124.3	33951.3	5360.34	11525.9												6396.82	79066.9	32558.1	31399.4	32469.5	45479.7	33103.6	14097.4												7740	19476.4	93775.3	90190.8	262143	101091	17724.6	46325.6
8397.62	42530.9	44143.9	27345.4	19502.1	41800.3	42972.9	22926.4												2660.9	32289.1	45936.4	26892.7	25158.4	137802	33132.1	130300												9665.54	145373	63355.3	98673.8	30567	64120.7	30705.4	84329
9095.44	43382.1	48357.9	66570.9	61024.4	17657.1	48885.1	10656.7												5211.1	28437.6	48576.8	31109.2	18591.9	53570.6	27082.4	11600.5												8368.66	7616.16	20535.9	3458.92	27153.6	92391.5	27129.6	83539.5
9124.96	45113.1	16920.7	35480.6	38203	52589.9	25297	42103.7												2584.64	107049	70871	21478.3	8887.16	57591.1	45574.2	51741.2												9742.08	40313.4	9998.36	11254.8	20195.4	141886	117357	21969.6
14183.5	42149.6	43792.9	61336	64204.4	12209.8	48876.1	22286												6537.04	33830.7	33769.2	17657.9	34002.1	69062	50066.5	20631.2												3602.54	84523.4	12937.8	48259.8	11082	122497	35117.2	62307.9
5008.56	40053.7	42354.6	66864.4	31875.9	104785	39291.1	34576.1												1998.34	21337.2	55312.3	8144.24	45598.6	34804.9	26262.6	30976.3												3446.88	17444.2	41459.7	2607.52	16907.6	194375	15127.4	91453.3
12438.6	24296.6	13854.7	94983.1	15721.9	26894.4	37745.4	16471.3												5931.06	13630	35726.6	45784.7	23637.3	21424.1	54889.8	13112.6												6453.44	210892	19864.3	6929.88	33117.7	14670.7	62891.8	11818.1
9414.42	35345.3	11517.7	51137.7	26772.2	53198.3	33709.4	129394												4650.22	54375	35693	79457.2	34531	42365.3	119185	25087.1												5188.38	85469.4	36515.6	40656.5	189858	24568.5	38343.1	47317.2
5146.32	28614.7	9374.24	41659.3	29404.4	30454.8	55410.7	37965.2												8694.46	69550.8	28754.1	16688.6	21001.8	23055.1	23629.2	7665.36												13262.9	103271	34529.9	41107.1	3386.68	51597.4	59012.3	34539.3
10266.4	42202.1	20975.6	2671.56	43758.5	30307.2	33198.5	21947.3												2855.24	36832.8	24041.6	26590.1	22379.4	35406.8	37338	17145.4												5459.28	24625.2	19099.7	1775.9	26699.6	37982.8	15666.6	20538.5
6303.34	28267	11395.5	27561.8	26499.1	60024	51372.2	15797.3												17716.9	60779.2	61207.3	43756	34731.1	23356.9	31329.5	16564												8679.98	14644.1	39140.3	55225.8	11809.5	18007.5	21870.7	44681.3
9744.88	35370.7	14040.9	43145.1	72942.3	50632.5	13867	19265.9												5349.68	44376.8	20974	51508.3	33258.4	46193.9	32313.1	13972												3158.78	118080	15030.2	8924.22	74918.9	60863.9	12972.2	113180
4561.66	43507.6	34282.6	39648.6	48382.5	35642.9	72866	44286.6												3773.64	15438.1	38904.1	17170	132179	9584.98	6564.6	29422.4												5430.9	107011	45076.9	2943.78	59091.5	28670.7	18660.3	32487.4
9338.16	35377.3	37908.6	21327.4	61687.8	28672.9	72779.1	26148.2												6879.8	27374.9	40507.2	37451	33950.5	97466	23134.4	17882.6												6255.64	16179.2	127327	9097.08	27151.9	10296.8	47309.5	35860.3
8208.2	48142.2	19160.9	61518	31532.3	25892.3	25511.8	8538.66												4546.08	30053	43533	43639.6	41069.7	48202.9	41102	44686.7												26435.5	34120.5	3988.68	27341.1	76810.9	6307.24	32950	32632.7
8960.14	51965	20474.6	197836	11486.6	71344.9	42036.5	98745.2												1161.12	42542.4	29604.5	11737.5	32668	2188.58	39758.9	14159.8												19390.4	68532.5	40659.1	20309.8	36041.7	25483.5	25530	57709.4
4337.8	31820.9	92993.7	30284.2	30386.7	48783.4	24484.4	44461.2												2198.42	69317.9	107427	59073.6	31809.4	42013.5	36909.6	20118.7												13616.4	101469	47281.9	130448	44744.9	34266.7	229989	26099.3
2229.58	47842.1	35210	26171.1	31268.2	23634.9	23271.6	28666.4												373.92	44322.6	76788.9	67610.6	28160.4	73709.8	31657.9	98408.2												6871.4	125034	27988.7	23208.8	43731	102272	10666.6	7283.34
3662.12	15862.9	47822.4	30324.4	50735.9	13553	29347	40239												1710.52	6708.42	48265.2	56462.7	33084.5	50915.4	33902.4	15288.9												3844.2	23759.2	12961.1	47645.7	111872	25050.9	40902.5	94569
3639.98	29133.8	45024.6	51338.6	37773.3	45847	31433.9	262143												168.1	42492.4	40818.8	58692.3	29367.5	3794.14	22618.7	2223.84												5399.94	39672.7	17101.1	20221.2	33055.8	152719	14270.8	92745.8
7160.24	37774.9	40499.8	27478.2	40821.2	47478.8	65575.4	17130.6												7620.26	5625.2	41089.4	19970.3	248905	97134.7	43740.5	20152.3												1955.64	121213	67759.4	102775	32818.5	127302	14986.4	18641.4
8015.5	34764.7	46120.1	39040.2	64178.9	32126	42305.4	29535.6												4069.66	77565.4	52020.8	33241.2	29661	87834.3	43243.2	20933												16173.2	29369.9	20776.7	7189.6	28321.5	176955	47868.5	103642
15753.8	38433.4	23659.5	64191.2	14732.1	38346.5	28057.9	12990.4												19821	49384.5	24878	51553.4	13884.2	49233.6	4289.88	5888.42												6404.42	14982.1	12985.1	12887.1	11521.4	73688.2	82441.3	25620.3
4330.42	29023.1	23306	28066.1	17008.4	22165.4	24021.1	23423.3												331.28	35833.2	70983.3	27410.1	18073.6	69220.3	35899.9	43361.6												3054.72	95660.4	9488.38	18620.7	61445.3	77683.8	71604.5	54458.6
6508.34	40877.8	21866.9	35774.1	42495.7	9781.78	22423.7	39173												4818.32	17303.6	38217.7	16905.1	30634.4	56637.4	29143	17461.1												44296	79780.5	7113.06	137277	48424.9	92699.4	25791.4	15158.4
7252.08	39023	38084.9	72275.6	33732.3	15551.3	27315.8	12807.6												5588.3	28249	41125.5	29917.7	44851.5	28007.1	44564.5	6878.16												2455.3	95096.2	45359.8	26118.2	30309	14351.7	77699.3	7267
8308.24	35066.5	33829.1	25932.5	19042	39921.7	40266.1	20433.6												1623.6	56799.8	74856.2	30727	33251	52782.6	39967.2	14896.1												11040.7	20151.5	34843.8	61977.6	31104.5	19500.5	87548	76802.3
29835.7	51674.8	81793.4	71232.6	25264.2	23415.9	28866.5	161492												3196.36	37102.5	52254.5	41418.2	22887	100877	28310.5	5244.72												5832.52	107727	159662	28725.7	20201.4	108812	6780.24	90441.9
3075.82	23354.4	23046.1	44444	16726.4	20416.4	31962	36060.3												8279.54	53425.5	53548.5	31681.5	139382	38090.6	30544.9	16770.6												4608.74	14237.3	32350.6	6118.9	17229.2	101471	100047	80148.6
9056.9	31924.2	22286.8	51858.4	34340	47914.2	35343.6	19267.5												8472.24	57901	17413.5	56882.6	25798	40722	42725.8	20199.9												19651	134071	73470.7	12488.1	57651.8	99893.3	71670.7	21397.7
4868.34	46804	21151.1	81229.2	36565.4	14036.8	28768.9	46676.9												4719.92	30575.3	23879.2	11269.3	119223	46573.5	32235	9759.64												44667.5	153736	25702.8	47908	33544.3	11735.6	63688.2	69157.8
13218.4	4254.16	7275.86	41148.4	36909	72818.5	23165.8	17572.6												923.32	27419.2	66641.4	23907.1	25645.5	44987.7	15942.4	4532.96												73103.4	83868.9	15025.9	6988.36	41934.5	72363	116404	43802.4
8739.56	32060.4	12290.2	42620.3	33875	31374.8	22568.9	15130.6												3514.52	46549.8	29342.1	31694.6	73049.7	51438.6	32675.2	15164.3												1509.3	25171.3	4210.56	138491	93383.1	27831.3	63032.8	106348
10421.4	62349.5	33208.4	82477.2	82401.8	20773.9	29866	19197												14741.1	58887.5	65414.7	18007.2	24067.8	122337	25356.2	32116.9												36253.3	193130	22973.2	172419	47647.4	28674.1	50467.4	9843.56
5659.64	31684.8	13618.6	19406.1	39788	35022.2	28830.4	71270.3												29007.5	36918	52854.7	32795.1	20273.7	79454.7	38222.5	14485.3												4676.68	54654.7	24644.2	19755.1	87521.3	36149.2	17389.2	13420.3
4327.14	38616.3	40315.3	23000.2	81460.4	23268.3	21538.9	52249.6												145.96	18359.8	46050.4	14845.3	39658.5	131498	44536.8	321.44												11834.5	12628.2	16161.1	13876.1	6963.42	48877.2	38513.4	58554
16761.6	27024.7	32513.8	26962.4	23994	16350.8	17080.6	64758.7												5917.94	52121.7	31505.2	25474.9	20645.1	49305.8	40411.6	3982.74												13976.7	220273	23699	159581	33374	17303.2	134714	10239.2
9129.88	66952.2	22495.1	49067.2	34407.2	38313.7	13076.5	14666.5												2695.34	31093.6	52810.5	15163.4	36449	76283	46426	15634.1												21238.6	77500.6	12123.4	5157.42	18416.9	19584.8	40024.4	36162.1
18728.8	34936.9	20236	69329.4	23729.2	26636.1	60757.9	11622.7												1413.68	58652.1	32106.3	33659.4	35677.4	53995.4	45011.4	27849.7												29178.9	92284.9	14436.8	6067.3	50212	29851.5	20220.3	32622.4
11935.9	39209.9	61477	50571	29198.6	36670.4	29746.3	17347.9												3853.18	51711.7	32067.7	38479.3	9960.54	67052.2	30601.2	6376.32												13237.1	190336	497.08	34587.5	31241.2	50714.2	24718.1	11880
4201.68	44054.5	22986.2	19001	39861	26083.4	38942.6	80660.9												4160.68	91739.1	43650.2	22357.3	23725.9	141960	32843.2	460.84												429.14	52225.2	92937.6	59234.2	27867.4	25166.2	66475.4	154514
9956.44	33815.2	13011.8	47543.6	40808.1	18206.5	41957.8	28773.8												3034	37262.4	78538.8	13776	21308.5	133432	37890.7	675.68												1054.36	110189	11092.3	5657.94	40209.3	88082.9	97005.4	8473.58
2025.4	33438.8	26218.7	44625.2	34081.7	46011	52446.4	12180.3												16376.2	20518	61878.8	27357.7	39194.4	32683.6	27698.2	6778.12												14456.6	20445.6	17594.7	39703.6	10471.4	13871.8	71355.1	52895.2
12189.3	35776.6	7426.74	65304	29306	24766.5	27467.5	50904												2519.86	61347.5	22336.8	18659.1	16075.3	129111	169105	12410.7												5897.02	33656.1	15357.9	17230.1	38741.3	100721	45276.4	21984.2
9092.16	27904.6	52519.4	18974	26429.4	23736.5	35439.6	55113												12356.6	29651.2	73941	30579.4	16425.4	142428	50505	16755.9												27293	55755.5	32006.6	14211.5	40301.3	81289.8	17289.4	63740.6
3714.6	42294.8	6328.76	70696.3	49068	22407.3	44668.7	28373.6												523.16	74069.8	72050.9	21160.1	21311.8	29765.2	45942.1	24307.3												7078.66	23724	36200	21341.8	11609.1	56080.6	40017.5	9234.68
12144.2	63355.7	8852.72	55667.3	54125.7	58185.6	30422	29574.1												824.92	22669.7	56991.6	22152.3	11731.7	35565	34185.5	28907.5												11951.4	39375.1	21725.3	135711	77704.4	117564	25520.5	92208.3
6591.16	48872.8	69724.6	27739	57093.3	60574.2	28992.7	71392.5												1390.72	11717.8	37214.1	27422.4	28039.1	18832.9	38015.9	6105.72												42534.7	85094.4	12447.6	247962	109435	28520.2	39301.1	55077.8
8400.08	39597.8	23326.5	40244	36993.5	38822.1	47747	55011.3												5487.44	30875.5	57578.8	9011.8	43157.4	24632	40041.1	26597.5												29915.1	135083	28032.6	5508.3	10342.4	20023.4	6085.36	168790
11750.6	39347.7	29569.2	52080.7	31815.2	55205.7	20031	17516												4844.56	24982.9	54335.7	26990.3	37079.6	124491	40972.7	7123.34												5530.66	76836.7	42392	13165.7	17087.3	57974.3	96787	42029.9
3429.24	24003	18680.4	55081.9	28053	23853.8	40121	6821.58												3485	19803.8	70765.2	21215	35941.4	81405.5	35895.7	23474.1												11269.4	62029.2	41881.1	47730	26359.9	86134.2	23074.7	33301.8
8427.96	40526	52266	68390.5	21489.7	20458.2	26701.7	9471.82												1599.82	42828.6	41170.6	38412.1	29238.7	48621.1	32653.3	16210.6												19322.5	26301.4	12446.8	34498.9	67815.3	31063.2	84159.6	72123
5238.16	51867.5	31347	64661.1	33796.3	11182.3	26393.3	28975.5												2838.84	68915.3	31087	14993.7	31903.7	85319.4	40306.6	13744.8												8821.88	149790	88472.5	8452.08	70182.9	30931.6	17800.3	92251.3
9169.24	32318.7	20726.3	50533.3	35474.8	44875.3	63273.7	61316.3												21252.8	23273.2	51400.1	74150.1	20952.6	43418.2	39673.2	30976.3												10506.6	67490.2	31279.1	59858.6	357.76	103901	49154.2	191288
9214.34	37272.3	11918.7	20008.8	37305.9	31948	25147.8	42259.5												1327.58	29590.5	61359	53896.1	19657	51705.1	35020.4	19365.1												28634.6	20107.7	57863.4	15720.8	29265.8	70675.7	30512.8	43546.1
8819.1	31999.7	8049.94	44287.4	17802.2	30735.2	46334.9	68327.3												5868.74	55830.5	38793.4	42370.2	26309.7	116542	165405	24808.3												13741.1	66538.2	53048.2	4640.56	16414	57157.3	33515.9	1578.1
5020.04	27893.9	27356.8	37894.7	41369	25776.7	29716.8	41254.2												11004.4	41072.2	22548.4	50957.3	39257.5	68922.6	39753.8	23884.1												6456.02	11051.9	54884.3	28919.2	21326.3	50543.9	12698.8	87361.4
4892.94	34783.6	10222.9	34150.5	33813.5	27866.9	32789.3	38853.2												6922.44	70093.6	45281.2	55740.3	47337.8	26488.5	26476.8	8164.74												5701.8	37093.5	79620.5	4171	33223.5	23751.5	13450.4	118391
4948.7	51357.4	42424.3	58662.8	33802.9	13922	35825	41555.1												1097.16	5662.1	61013.7	35829.1	23274.9	84782.3	44491.4	18085.1												21635	92076.8	30114.6	25430.2	127275	23786.7	160109	101549
4715	50625.2	113829	21851.4	37338.7	10407.4	30635.2	52226.6												5398.06	62347.1	25283.1	37195.2	26657.4	26463.9	262143	22724.7												21395.9	33670.7	61489.1	370.66	16063.9	169850	12919.8	19976.9
4178.72	33014	23820.2	60916.2	42073.4	34685.2	28955.8	16053.1												7533.34	83326.8	26181	49127	15184.8	35541.3	38224.2	12740.3												5739.64	125049	56852.9	44934.1	32233.7	46285.2	11539.5	3429.68
7476.76	30877.1	25665.2	29296.1	16826.4	18206.5	87453.8	30949.3												3138.96	69330.2	23859.5	20280.2	21024	37868.4	30270.2	12637.8												3906.12	184620	134004	37689.5	8026.38	56041	10225.4	7995.42
6008.14	51711.7	16555	30202.2	63572.1	101357	58985.9	44586.7												6794.52	31300.2	55124.5	32590.9	39437.1	34675.3	38687.9	279.62												28493.5	41211.2	162712	20695	22402.1	28500.4	18170.9	9894.3
7509.56	31196.9	95069.2	35881.6	36646.6	24178.5	19223.3	35280.5												3885.98	27118.2	44453.8	15700.5	19789.9	41800.3	29269.8	21443.8												5570.22	262143	31480.3	144544	11325.3	157289	45125.1	22390.1
6318.1	30339.2	32620.4	39493.7	22954.3	47819.9	5321.8	69874.7												4138.54	29228.1	22324.5	22766.5	22204	76869.3	38134.3	23073.2												7418.36	21875.8	35034.7	80624.1	46639.5	104134	90804.8	36051.2
6842.9	133490	45519	24284.3	46721.1	68755.4	53327.1	21190.4												6000.76	29675.8	33339.6	27426.5	17864.5	33903.7	37053.2	8376.3												8335.98	57546.9	15341.5	17591.3	6576.42	81314.7	28918.4	97151.6
9625.98	21494.7	22404.9	23832.5	12120.4	60075.7	61755	48357												7937.6	24326.9	27215	23827.6	13383.2	76674.9	21810.6	10573.1												8025.52	69946.4	9435.92	23768.7	21359	25038.9	60392.6	10544.5
5666.2	84920.8	23242.1	19221.6	22208.1	28165.4	115560	35000.1												2124.62	60698	28901.7	34705.7	52903.9	90610	45609.5	10729.7												6822.38	124137	71764.4	76404.1	14818.7	69119.9	142791	180974
6813.38	41784.7	32742.6	24155.6	34018.5	24955.9	29268.3	39219												5391.5	84906.9	34069.4	54933.4	22675.5	35909.4	30509.6	20478.7												6861.08	124123	243500	262143	35008	23175.3	25736.4	30446.6
7438.22	43646.1	21961.2	70743	60224.1	56493.1	84075.4	64888.2												5187.32	14724.7	46826.9	42556.4	22249.9	76796.3	29389.9	30655.7												3664.46	128137	46039.2	91440.4	34884.2	67134.2	135220	9678.44
6479.64	49718.2	16049.9	51555	33966.9	18947.7	38622	36790.9												5440.7	36078.4	1192.28	12642.8	26042.4	46506.3	36529.1	12090.9												9716.28	137050	38411.9	117537	20067.2	12871.6	31315.2	5872.08
4052.44	18196.6	18920.7	17640.7	42735.9	24009.6	19363.5	60271.6												4497.7	18126.9	30070.2	89225.8	18810	70350.3	36417.4	24006.3												7696.14	152900	17585.3	26813.9	7340.1	98430.4	16561	51678.3
11935.1	32491.7	90657.6	7385.74	43908.5	42031.6	23392.1	41492.8												4906.06	7699.8	35027.1	38509.7	29430.6	62260.1	41632.1	12496.8												156.52	36479.5	12758.1	100626	23590.7	21941.2	78422.5	20012.2
23384.8	37588.8	24051.4	33461.7	22319.6	23778.4	24172.8	79740.1												3348.88	105405	42724.5	46860.5	15512.8	45297.6	36818	28504.8												7001.26	9492.68	18815.1	27747.9	47908	39017.3	143541	119209
11434.9	43849.5	155076	45870	25870.2	37583.9	41926.6	52701.4												4630.54	41865.1	32426.1	14234.4	52610.4	65645.1	37958.8	21740.7												33902.9	24036.1	7782.14	2189.56	37972.4	28184.8	65034.9	12111.4
10842	22788.6	27175.6	68128.9	33674.1	52967.1	29300.2	23860.4												5209.46	80027.1	72470	75421.1	23074.8	45379.6	33347.2	7908.9												12951.6	57673.3	53701	8002.3	26758.9	45053.7	55859.6	86541.8
5465.3	29014.1	46873.7	262143	28786.1	25767.7	20852.6	14626.3												4783.06	18139.2	40610.5	18641.9	42646.6	60089.6	29262.2	6869.14												22329	13053.1	10565.1	76916.7	118865	58751.8	96095.5	144450
8878.96	49344.3	24509.8	46497.3	76226.4	26298.2	13999.9	125839												4620.7	59254.8	16161.4	33819.3	15958.8	66833.3	21036.1	12417.3												20852.4	111987	21944.6	4605.3	20558.3	23485.7	28684.4	10366.4
26717.2	56153.6	31606.9	15727.6	49287.7	20916.6	28180.1	57556.6												7461.18	20582.8	64857.1	44216	19955.5	28663.9	45400.3	8602.62												10703.6	15255.5	43813.6	34603	24025	47553.7	13982.7	10348.4
4351.74	34629.4	32773.8	62562.7	26764.8	62858.7	51721.5	33783.2												3756.42	31009.9	53424.6	16331.9	29390.4	82285.4	26247.5	74044.4												18895.1	73972.9	31999.7	4019.64	32835.7	18207.9	10347.5	22386.7
9385.72	28478.6	12566.5	40349.7	30650	60539	24526.2	48445.6												3263.6	27865.2	54198.7	90030.3	32221.1	64311	28804.4	12836.3												12422.7	23631.1	28561.5	25650.4	39044.9	13330.9	27268	29428.3
6605.92	22339.3	31252.7	16879.7	26939.5	33241.2	25588.1	16631.2												6326.3	65273.6	29525.7	76028.8	37729.8	50426.7	50212.7	12236												5529.8	145474	109090	120461	106878	91680.3	10142.8	8593.12
12218	63549.2	49494.4	48946.6	25528.2	42322.7	62261.8	22800.9												11580	28693.4	66644.7	3417.76	15783.4	52799	44552.8	20841.9												4226.04	62804.9	15987.4	5448.1	44834.4	17643.8	64759.7	31152.6
4122.14	39979.1	33158.3	52458.7	25222.4	32964.8	40626.1	36413.7												1906.5	58202	71810.7	60845.6	36119.4	84566.6	39707.6	11030.6												7068.34	229365	6067.3	18072.9	65485.6	56812.5	8572.48	106975
7343.1	31983.3	15080.6	57519.7	36873.8	21895.6	85662.9	109390												3034	40853.2	44496.5	25595.5	26982.9	14903.5	45160.1	17449.6												5117	20624.5	45645.4	68502.4	21060.5	26669.5	38494.5	177882
8355.8	11872	51970	50075.8	28340	44431.7	132387	26808.3												13141.3	45958.5	43134.5	42845.8	22905.9	72406	18399.4	18480.3												4084.14	111972	30218.7	53461	3119.22	38771.4	49093.1	20313.2
9531.68	55878.1	68384.7	46699.8	37182.9	38370.3	61733.7	17107.7												3356.26	11917.1	49580.5	14168	25243.7	52169.2	26223.1	10542.7												5864.34	20101.6	13285.3	10086.1	83794.1	41724.6	11659.9	19219.3
8371.38	50209.4	22838.6	41283.7	9614.5	47241.8	22012.1	45428.8												3647.36	90065.5	32496.6	30222.7	30018.6	14057.3	34287.1	12651												4704.2	28257.9	43316.5	47275.1	12365.9	181233	123270	46649
7627.64	38398.1	18778	58204.4	32326	31661	25025.6	47325.5												2065.58	41772.4	58239.7	22381.9	36201.4	83900.8	45107.2	12746.1												6480.96	129965	98276.5	54388.1	7129.4	13674.9	18391.1	15965
5370.18	26215.4	46686.7	97518.5	18329.5	11275.8	18088.4	17383.2												6404.2	43510.8	63976.4	20892.8	24828.8	29526.6	33912.5	22620.5												5358.66	31114.8	30380.4	6888.6	30080.2	124466	215043	81084.2
4674.82	31984.1	23476.6	49551.8	37542.9	37066.5	25456.1	262143												13658.7	33135.4	35586.4	15984.3	34156.3	30700.8	33836.9	6384.52												10105	51700.6	40688.3	28726.6	12827.8	124669	32023.8	52191.7
9639.92	42556.4	29095.2	59042.5	37597	27837.4	40395.7	60527.5												1602.28	25679.1	42828.6	28926.3	45288.6	86775.7	43411.2	12054												16721.8	15194.5	83560.2	11039	36338.4	81179.7	60925	25836.1
26231	42154.6	19807.9	87725.2	20584.5	44316.1	18819.8	18703.4												4954.44	21529.9	44347.2	31843.9	22062.9	30317.9	27885.5	103978												6178.24	156852	61681.8	64948.1	65147.6	207345	14622.6	36132.9
4932.3	25837.4	13342.2	14754.3	53105.7	23068.2	20904.3	14491												16936.3	17758.7	20779.6	60461.1	27879.2	68254.3	44375.5	2598.58												10709.6	137505	17695.4	7365.04	41652.4	132939	56031.6	5081.74
4072.94	31932.4	6910.14	73296.5	25497.9	38963.1	31927.5	41486.3												5562.88	14372.1	57665.7	86910.2	13643.2	124374	49702	8861.74												6630.6	171679	22473.5	186034	39965.9	48459.3	28789.4	20595.3
4456.7	34340.8	18002.3	22918.2	34777.8	28622.9	44532.6	14141.7												5507.94	36496.6	30555.7	39042.7	16006.4	1694.12	45118.9	7042.16												9167.6	42226.9	31556	50502.6	18865.8	43229.6	41699.7	14964.9
12695.2	24062.1	4352.56	103295	15789.1	13055.2	7805.58	34824.6												842.96	45617.4	60710.3	38608.1	17280.7	81585.9	39096.1	25977.6												8920.78	12324.7	21121.6	13936.3	14384.4	34804.2	2166.34	198473
5885.96	38408	33785.6	19795.6	59015.4	10140.9	34255.5	10804.3												1298.06	64072.3	63815.7	27281.4	20137.6	12422.2	14886.5	29533.9												35674.5	168208	73106.9	262143	107130	59445.8	88476.8	185456
7079.06	48161.1	65869.8	68090.3	66719.3	73221.1	12973.2	57964.2												9323.4	49423	49042.6	83861.4	29170.7	128979	68201.3	23987.5												10346.7	21828.5	21728.8	18324	33083.3	11327.9	19097.2	117162
8741.2	29386.3	13206.1	72001.7	27328.1	34993.5	22334.3	29245.3												12942.1	28149	27141.2	29280.6	45825.7	51732.2	39902.5	38307.9												12000.4	122440	40367.5	10427.5	55223.2	15915.2	39796.5	167788
6701.86	20974.8	19938.3	130787	21514.3	40855.7	15382.4	35212.4												3018.42	48195.5	16824.8	40058.6	5723.6	74406	41124.7	24380.2												6968.58	52081.6	48117.9	7331.5	7875.02	20859.3	13668	162710
8919.14	40119.3	15023.2	26726.3	65592.6	44480.1	31273.2	58159.3												3831.04	77786	63644.3	29999.7	28214.6	67387.6	43535.5	17315.9												4152.94	105696	114354	60357.4	69963.6	34711.3	53047.4	155222
6036.84	76492.9	14056.4	9276.66	31646.3	61227.8	37307.5	104204												2265.66	26420.4	30393.3	12285.2	44266.9	52418.5	43187.8	15011.7												23206.2	75826.2	8417.68	13410.8	48592.6	100065	137818	16076
8279.54	52255.3	20564.8	34091.5	32770.5	35857.8	22432.7	74891.4												7451.34	53787.1	36836.9	39302.6	57693.6	71258	32341.7	10767.4												15696.7	20803.4	48261.5	19508.2	42898.5	62698.3	48273.5	95202
5075.8	46648.2	11774.4	43393.6	38626.9	61814.9	92577.2	10698.5												2564.14	25784.1	48203.7	11499.7	9657.14	33219.8	85655.6	16682.9												4400.62	45530.1	45647.1	58200.5	129286	128779	103449	9608.78
8069.62	56400.4	8113.08	51099.1	17593.9	50523.5	41740.5	262143												2447.7	82075.4	46619.5	37450.2	13002.7	76229.7	55542.5	5758.86												3006.56	98651.5	37620.7	26187	62770.5	48381.9	18369.6	245383
4015.54	43022.9	43829	675.68	48317.7	21968.6	20991.2	42883.5												12832.2	39844.6	30098.1	5430.04	25423.3	91272.6	36552.6	27466.7												38035.2	15371.6	20046.6	11055.3	25032.9	170901	45957.5	12335.8
6061.44	38611.3	27758.6	30904.2	36741.7	27261.7	72683.2	24114.6												911.02	44572.7	29550.3	46210.3	26024.3	77927.9	35823.5	10761.7												8635.26	24122.1	8706.64	262143	77784.4	11405.3	19436	118252
8125.38	40784.3	18478.7	42969.6	43458.4	20165.4	16755.1	15966.2												3880.24	77564.6	61102.3	20069.5	20048.2	51403.3	33936	11714.5												15530.7	2547.32	34305.4	81306.1	26802.8	3546.64	165982	26334.1
18821.5	51177.8	29549.5	60010.9	36124.3	35680.7	85359.5	11755.5												3353.8	84678.9	22850.9	12513.2	17106	77901.6	34848.2	16362.3												5607.2	48412	15504.1	2092.38	138415	54679.7	15848.9	190536
2394.4	37859.4	47769.9	37793	27780.8	17576.7	31148.5	26299.9												1189	30504.8	32923	29820.1	12973.2	89940.9	32771.8	19794												6211.78	70463.2	6317.56	14324.2	26327.2	11812.1	68364.8	17545.7
11149.5	58713.6	16298.3	16269.6	27049.3	45621.5	31601.2	24353.2												1364.48	3433.34	69089.1	20393.4	39855.3	48799	35737	8846.98												15913.4	27117.5	59813	262143	44784.5	262143	24287.3	89607.7
6283.66	47103.3	14641.9	69856.6	33797.1	30356.4	56728.4	30490.9												9645.66	31314.2	67512.2	33228	42037.3	46560.4	40483	17486.5												277.78	62439.4	31290.2	13227.7	17735.8	81041.2	33819.5	61957
9867.88	40640.8	23890.7	10604.2	14637	33128	38770.4	20621.4												4582.16	35419.1	40660.5	25303.6	21133	50182.4	44034.5	37870.9												14586.5	96409.4	35171.4	32742.8	6556.64	30923.9	21086.3	9997.5
9192.2	40727.8	6705.14	22826.3	60921.1	38499	65220.3	31471.6												2861.8	36938.5	23242.1	18367.2	29149.4	66673.4	34289.6	128652												9908.92	17810.6	84765	42558	31701.3	24390.5	11050.1	65706.6
4154.12	53495.2	8974.9	34403.1	20507.4	26335.9	43446.9	68061.6												1354.64	23930.9	67449.9	50600.6	37013.2	105846	46126.9	704.38												5924.54	9960.52	58133.4	3996.42	13038.5	16137.9	47195.9	72535.8
6021.26	63459	12211.4	99958	21382.3	50316.8	53022	66686.5												8355.8	45853.6	59017	28754.1	29667.6	90965.9	31539.5	62468.4												6275.42	109893	10316.6	58801.6	68322.7	44249.6	102373	167935
3667.86	30220.3	13124.1	26481.1	24992	7642.4	64592.2	23478.2												300.94	41688.8	38277.6	14605.8	32317	31979.2	30484.4	36706.5												8776.3	23692.1	44309.8	6510.2	56634.4	34937.5	8883.8	61718.8
12086.8	40111.1	31900.5	56372.5	47011.4	44504.7	42164.4	19890.7												4813.4	71572.1	73025.9	29075.6	33838.9	38263.7	34322.4	14833												19440.3	116287	19302.7	99056.5	16214.4	14459.2	33296.6	187166
7831.82	72916.9	5040.54	38963.1	20616.4	35609.3	40475.2	40955.7												2161.52	32695.9	36431.8	77162	29112.5	69636.9	41019.7	9297.98												17265.4	121442	57998.4	6725.2	37907.1	113194	53812.8	7101.02
7886.76	31787.3	31236.3	39765.9	26440.9	14166.3	46445.6	19269.2												1920.44	34845.1	38503.9	22334.3	32488.4	31727.4	72548.3	14067.1												7868.14	129993	62224.4	11596.2	66273.3	9638.02	8451.22	103467
19244.6	29700.4	7426.74	35670.8	21387.2	10126.2	29991.5	42313.6												2687.96	33776.6	38721.2	23640.6	4534.6	38703.2	33581.5	4501.8												12339.3	92140.4	74210.3	29658	10179	14401.6	24274.4	40266.9
6523.92	31196.1	60023.2	37864.3	43308.3	27316.7	26567.2	26874.7												2084.44	86680.6	57007.2	37706.9	26703.3	105190	35887.3	25450.3												64669.4	13237.1	62632.1	10876.4	35338.3	21858.6	49307.2	14037.8
3411.2	54869.5	9924.46	35181.3	20416.4	131899	38818.8	76158.3												3064.34	59362.3	34367.8	45739.6	19073.2	60815.3	30671.8	19031.4												34577.2	66452.2	48711.3	63998.6	26733.1	131582	53580.6	109328
8588.68	26644.3	120694	39429.7	43191	25914.5	15493.1	99086.3												1084.86	21363.5	71678.7	17152.8	20119.5	43521.5	47560	23561.9												5613.22	27207.8	54140.4	52983.7	28550.3	22183.7	8356.62	17750.4
5419.38	62222.4	5459.56	45544.4	35015.6	20971.5	43319	24633.6												2163.16	22746.8	50876.1	4482.94	69128.5	96520.6	24276	18793.6												22556.9	185549	10719.9	5631.28	70313.6	22519.1	15347.6	10113.6
13941.6	37100.1	16765.7	87936.8	36557.2	40426	32209.6	19872.7												5653.9	43327.2	30757.4	22266.3	17441.4	54808	39002.9	22583.6												11310.7	98979.1	26468.2	3665.32	35850	9541.7	127172	47779.9
4141	47441.9	3617.84	17368.4	12036	50476.7	18934.6	55546.8												18878.9	68775.9	36308	26972.3	26081.7	24408.1	34509.7	20295.8												8613.76	156725	144839	39921.2	27588.8	81551.2	45170.6	114963
14116.3	31012.4	55230.3	36473.6	40845	25203.5	14650.1	70227.3												618.28	32329.3	27339.6	43691.2	20087.5	55963.4	40522.4	23606.2												2825.1	22409.9	31260.1	26124.2	12066.7	5827.36	20517.9	94772.9
4785.52	52773.6	35062.4	13346.3	32132.5	58880.1	41225.5	18765.7												2956.1	33913.6	46330	25023.1	20456.5	64998.1	32597	4775.68												19304.4	8525.18	18841.7	20744.9	114660	106101	49851.6	22548.3
14865	26953.4	30372.8	52943.3	35226.4	14967.5	19375.8	26604.1												6177.06	64692.3	33374.8	32000.5	20427.8	60475	25449.5	4391.92												8088.3	19180.6	21027	6935.9	28878.8	27732.4	42201.9	116502
15424.2	69522.9	18781.3	24299.1	60712.8	51572.3	53042.5	36991												3481.72	110173	27493	31656.9	21884.2	36870.5	45241.6	17624.3												27522.6	19684.5	22943.9	216004	41603.4	80434.9	86598.6	69505.2
5052.84	41209.9	9552.18	58320.9	51702.6	49136.9	19547.2	158703												7153.68	63843.6	28906.6	36593.3	26358.9	58693.1	21334.3	32476.1												10738.8	32458.1	44761.3	120410	38749.9	30619.4	23845.2	14615.7
4972.48	53028.6	10568.2	43202.5	39458.4	18314.7	35327.2	35936.5												21741.5	32888.6	40364.5	12164.7	20687.8	41530.5	32769.2	38487.5												9193.4	151750	32603.5	11705.5	166340	6818.94	29670.9	28073.8
8234.44	70841.4	29262.5	36277.6	32098.1	21656.2	26942.7	8323.82												15143.8	37416.6	33802.9	49434.5	57107.3	28320.3	36438.4	675.68												14721.5	64303.1	27810.7	18045.4	10002.7	22827	30186.9	223685
8099.14	30566.3	43579.7	105698	26089.1	43078.7	93964.6	64570.9												3132.4	74173.9	4045.06	62961.2	28140.8	2162.34	37459.8	12651												11190.3	22305	6065.58	11348.6	14103.1	97321.9	82133.4	161309
8708.4	53607.5	22435.2	35531.4	38906.5	20310.6	44949.9	19612.8												2450.98	27925.1	37482.2	43616.6	27208.4	39588.8	50340.4	11402.1												8592.26	158212	82849.8	87757.8	9761.86	50046	93080.4	41992.1
8971.62	61709.9	54763.7	34699.1	39230.4	27293.7	43632.2	17142.9												5551.4	62860.4	52844.9	6577.22	31004.2	27121.5	17649.2	9780.96												22682.5	145882	29428.3	9140.08	56842.6	31236.1	65972.3	97135.3
7302.1	28643.4	4615.78	43013.1	5653.08	34350.6	36075.9	29724.2												8775.64	48124.2	55022.8	19052.7	34619.6	60698.9	23605.7	16565.6												8560.44	123773	38503.9	26348.7	16808.7	56731.6	89004	120373
4790.44	37613.4	27262.5	29248.6	49062.2	52732.6	18709.1	12623.1												4238.58	31737.3	63083.4	14628.8	21842.3	21170.8	40108.3	52093												4263.02	30593.6	70485.6	28040.3	18804.8	23849.5	84268	24560.7
4860.14	51518.1	7286.52	9078.22	20844.4	39059.1	45507.5	40035.7												1734.3	23532.4	26869.8	18806.7	30156.3	40170.2	47935.4	1565.38												9621.68	160102	34928	21669.4	25899.8	4766.98	9942.46	64595.5
11387.3	46289.8	45312.4	38998.4	24125.2	69948.5	22193.3	31608.5												5776.9	34382.6	35616.7	27000.1	38139.8	65312.2	40944.1	15692.3												1077.58	133424	40146.5	23141.7	127488	11154.2	152699	4394.6
4387	56377.5	36645	104180	16282.7	20020.3	31738.1	66842.3												7902.34	75191.5	43108.2	50835.9	44062.7	42579.3	15975.1	31480.6												3765.08	109540	8693.74	8252.56	26189.6	95564.1	113732	24296.7
13126.6	33804.5	36376.8	63632.8	38568.7	37953.7	53584.5	22650												16274.5	37703.6	16331.9	44502.2	37338.7	31007.5	27412.6	21579.9												12251.6	31168.1	31203.4	81340.5	99305.1	96795.6	189454	46564.7
6866.68	27007.5	33515	74248.5	44567	52503	46518.6	12241.8												18594.3	34387.5	36634.3	45512.5	33005.8	50763.7	24319.7	16917.4												7603.26	160368	58266.7	76385.2	48037.9	6389.8	34891.1	113355
6001.58	51264.8	19444.7	920.86	30554.8	40789.3	38118.5	36796.7												8504.22	81158.7	43110.7	13890	46950.7	82587.9	40416.6	19198.7												420.54	24209.9	15528.2	72055.1	23430.7	64668.6	14149.6	28460
6717.44	29324	15962.1	52760.4	14022.8	76257.5	50313.6	19516												7562.04	53860.9	61157.2	49538.7	26935.4	36028.3	25931.6	33398.6												4466.84	16925.7	15650.3	253899	19154.8	86884.9	13330.9	29928.9
7496.44	57218.8	17852.2	34289.1	48152	15361.9	28745.9	39503.5												3136.5	97569.3	52434.9	14778.9	17028.9	146542	26669.2	12659.2												13150.3	72229.7	50455.3	127652	11816.4	36233.5	13766.9	81668.2
3526	77793.4	31492.9	86266.5	31327.3	53275.4	67443.4	27782.4												5181.58	46585.8	50352.1	40427.6	18564.8	45011.4	41474.2	26313												10537.6	35560.1	25337.3	52370.6	85928.6	49984.1	48563.3	22719.5
11612.8	25368.3	40159.5	53530.4	44729.4	68370.8	20111.3	14852.7												9625.16	48304.6	46162.7	19229.8	10841.2	104981	23005.9	7603.86												10379.3	74906.9	30201.5	9398.08	34945.2	33752.4	107913	8896.7
5020.04	55536.1	38770.4	37937.3	24231.8	26213.8	54488.2	14744.4												1775.3	17635.7	38845.9	14099.9	18108.9	40046.3	59141	121699												17200	55334.1	165481	262143	38513.4	71945	14757.6	83494.8
10483.7	46364.4	26339.2	87066	29037.8	34212	20628.7	33533.9												4951.98	81032.4	78848.7	47300.1	19429.1	58359.4	47603.6	23553.7												4333.54	9231.24	66167.5	42473.7	164833	118623	80287	14856.5
5475.14	55607.5	17739.1	70875.1	26221.1	94395.1	16363.9	21931.7												10185.2	25615.2	30144	29458.5	20864.9	89458.7	35928.5	14378.7												3201.78	11027.8	5057.66	4352.46	42533	41886.3	22774.5	14141
22297.4	23021.5	10054.8	68368.3	33316.6	11685.8	33512.6	16691.9												14285.2	66105.9	31711	53039.2	22488.5	65915.7	28885.1	15263.5												19717.2	43450.6	4887.38	11305.6	25759.6	6907.52	42665.5	3973.2
13569.4	48625.2	11861.3	38483.4	25203.5	23318.3	33390.4	14595.2												436.24	13197.1	36935.3	15415.2	23802.1	44924.5	71892.2	22071.9												13369.6	22173.4	6547.18	92751.9	65020.3	15983.1	7891.36	19577
5252.1	44655.6	54748.9	31875.9	43236.1	66784.1	25010.8	25160.9												3582.58	68142.8	58671	31415	19989.1	46791.7	24569.2	5078.26												12680.7	21024.4	262143	9982.02	19448	86224.5	12666.1	41072.7
7309.48	49925.7	20185.1	74415.8	42699	37500.2	21726.7	38772.9												3795.78	19425.8	39454.3	41373.1	20773.9	64046.1	46296.6	24286.8												4491.78	204158	53594.3	54639.2	20271.9	130029	15651.1	119696
1424.34	49502.6	9710.44	29613.5	32869.7	29685.6	22721.4	12811.7												3759.7	5770.34	40125.9	47748.6	32007.1	39210.8	29563	35371.5												4335.26	67330.3	13072	57635.5	11157.6	32502.8	18551.1	14612.3
5963.86	61970.7	18452.5	32194.8	45072.1	31239.5	13616.9	42607.2												3321	28305.6	16186.8	25934.1	26777.9	45370.6	38892.8	14537.8												6369.16	9669.84	12833.8	14877.1	69949	24689.7	91732.8	105371
4403.4	49730.5	38919.7	45195.1	32388.4	42690	18692.7	63776.3												8769.08	46198	19985.9	17143.7	23534.8	72032.9	25830.8	16349.2												111.8	65950.8	80759.2	131804	54521.4	23986.3	79411.5	33562.4
9438.2	33557.7	44239	44713.8	43010.6	38532.6	40299.7	13130.7												2563.32	14082.7	64871.8	41391.1	33301	116975	37497.6	23797.2												15027.6	16880.1	30073.3	50058	16902.4	7574.02	8493.36	47338.7
11159.4	53394.3	12794.5	39230.4	33094.4	23044.5	49027.8	58032.2												3716.24	45898.7	51243.4	38292.4	19287.2	42244.8	45437.3	17091.3												4968.22	25477.5	12196.5	4164.12	17059.8	35956.6	13055.7	4410.94
10001.5	35165.7	98423.8	41933.2	16321.3	34528.6	43672.4	41516.6												3717.88	81304.6	54391.4	14158.1	13507.9	61524.6	44825.8	7351.3												9613.08	32277.5	12597.3	28856.4	94337.7	75274.1	187903	94599.1
13097	84893.8	58028.9	29920.2	22499.2	42508	41592.9	27349.5												7812.96	36390.8	16290.1	26980.5	28704.9	43965.9	36130.1	32480.2												8282.66	85115.1	56316.2	109002	31785.6	10156.6	20227.2	28326.7
7388.2	25060.8	36284.2	43150	23914.5	23837.4	19602.9	46814.6												7088.08	57924	49760.1	16373.8	30835.3	45155.8	34035.1	7725.22												9542.56	119133	72873	108124	80044.5	85503.8	27966.3	30862.8
3748.22	54489	11260.2	39452.7	17950.6	92907.6	30441.7	26655.7												1954.88	32407.2	66279.8	70309.3	32860.7	39505.1	33621	22976.4												11281.5	62443.7	2187.84	36864.8	27411.6	26536.2	99649.9	113615
6592.8	48574.3	124951	26864.8	18003.1	44927	43833.9	15842.4												2352.58	59327.8	33377.3	46135.7	26282.6	72503.6	37317.8	21893.2												4391.16	23667.2	32430.6	2243.74	52437.6	11004.6	39200.5	7672.06
6663.32	37191.9	31497.8	34674.5	35426.5	39604.4	29059.2	41149.2												3428.42	47806.8	36443.3	22126.1	63057.2	67903.4	65345.3	220.58												20183.3	39878.2	12764.1	168631	21704.7	130463	29701	41678.2
5929.42	40468.6	8755.96	113176	26937.8	86020.5	35243.6	177833												3753.14	7822.8	76691.3	52626	9493.14	113628	120874	22336.8												5742.22	167271	12252.4	93495.8	116553	33306.1	47498.7	41123.5
4245.14	34396.5	41171.4	27031.3	38757.3	13124.1	36315.3	24683.6												6127.04	20195	36763.9	27104.3	18352.4	49223.8	40625.8	17393												23854.7	156177	26504.3	44959.1	7983.38	53874.7	23688.7	29564.2
8458.3	93455.4	18806.7	56882.6	35708.5	64055.1	59838.7	21848.9												2990.54	65107.2	17366.8	20717.3	36719.6	57609.1	43922.8	18818.2												6036.34	24599.4	67608	118499	34928.9	30217.8	54516.3	73683.1
21854.6	34917.2	33141.1	71691	38540	63255.6	32217.8	48621.9												21876.8	54129	22181.8	17548	26659.8	34430.2	37321.2	20341.7												6994.38	15133.4	32819.3	10205.6	10044.8	110486	14410.2	151135
5757.22	58637.4	50345.5	81185.7	82089.4	6136.06	28048.1	32275.2												9510.36	73715.5	38421.9	15613.6	21010	30289.2	32772.6	11706.3												5121.3	95947.6	5749.96	9928.7	29657.1	98654	42373.9	61355
7151.22	56076.5	32091.5	19652.9	42811.4	43546.9	30088.3	10392.7												3511.24	38268.6	29249.4	27192.8	20881.3	41182.9	30495.4	13866.2												37136.5	25001.9	13655.1	54196.3	44373.4	49252.2	66692.1	166616
5021.68	42775.3	60314.3	21945.7	45787.2	70701.2	13278.3	44660.5												7211.9	41364.9	39496.9	32061.2	28409.7	104424	19195.7	36834.4												13597.5	16830.2	40306.5	46888.9	14429.9	17113.1	31435.6	13107.3
6521.46	27824.2	24377.8	27671.7	55358.2	53609.1	26367.9	49426.3												2392.76	16574.7	55053.2	37329.7	24117.8	76121.4	38423.3	14109.7												11995.3	75032.4	27984.4	20953	15805.9	11972.9	15932.4	128728
6250.86	15609.5	53571.4	85154.5	21229.8	40655.6	28041.5	4036.04												789.66	99419.3	18671.4	36019.3	26496.7	20289.3	34811.3	12669.8												6445.7	98369.4	11839.6	27151.1	32204.4	151006	27393.6	40021
7662.08	71319.5	8794.5	37257.5	23547.1	54197.1	23513.5	28944.4												3675.24	72717.6	31757	30439.2	42125.9	24811.6	21978.6	14639.5												6084.5	147539	59811.3	23664.6	13302.5	60302.3	53191	127904
6526.38	55726.4	17625.1	24363.8	19572.6	12259.8	35132.1	7598.12												3171.76	20536.1	29719.3	41956.1	27871.8	29221.5	36893.6	23985												4112.52	60064.1	10441.3	5811.88	38331.1	36214.6	59692.6	257438
5856.44	36629.4	27313.4	54019.1	27178.9	57907.6	31259.2	19483.2												13735.8	31073.1	43405.9	3999.14	2402.6	68592.2	40425	22240												893.54	85194.2	22938.8	1300.32	32950.9	7613.58	110432	45900.8
5046.28	31116.5	29292	48625.2	20620.5	43486.2	21359.4	16603.4												1373.5	28410.5	33031.2	57386.1	3048.76	17990.8	23951.8	9733.4												21903.3	1523.06	55906	78170.6	29143.7	75739.3	155371	79084.7
10113.1	38416.2	64889.9	32526.9	36203	105597	31404.4	19828.4												25613.5	76517.5	17177.4	8878.14	32392.5	122209	37946.2	9335.7												27329.9	83076	34228.9	3598.24	14779.1	41375.5	98484.6	36855.3
2646.96	31104.2	32103.8	56797.3	47114.7	34989.4	44884.3	41603.5												42603.9	15804.7	62766.1	20283.5	26333.5	58787.4	188170	11120												9958.8	12600.7	57347.4	36612.8	70895	31256.7	32408.2	126705
25744.7	42093.1	39072.2	30481	21692.3	53480.4	28148.1	15207.7												10194.2	77763.1	30549.9	10644.4	31948	44785.9	45297.8	26723												270.9	21644.5	262143	9791.1	122884	29862.6	20168.7	58848.9
4859.32	52077.4	12386.9	48452.2	38809.8	27432.3	32841	50097.9												8137.68	116022	27172.3	32350.6	28944.4	41259.1	30378.6	10555.9												6178.24	20230.6	31550	17415.9	12511.3	147912	72221.9	65841.6
5830.2	35438.8	53354.1	24301.5	20529.5	27169.1	41305	55916.6												2469.84	9293.88	11262.7	75100.5	15412.7	38954.1	24471.7	8448.46												8124.42	132074	29583.1	53727.6	41227.5	112774	32025.5	47440.2
7393.12	44456.3	4673.18	42045.5	79383.4	46207	53065.5	20061.3												1380.88	41684.7	50330.8	46517.8	14229.5	66123.2	49766.6	16546												3735.84	203960	25705.4	262143	91209.9	12635.1	24222.8	150995
5609.62	38841.8	6683.82	53386.1	46881	37915.2	48659.6	88063.1												7933.5	34296.5	38624.5	35008.3	17225.7	27665.2	43076	21320.8												16714.1	152845	16312.5	5915.94	14730.9	13459	14531.4	5049.92
9374.24	54259.4	41146	17471.7	28955	27847.2	46356.2	22989.5												744.56	25434.8	33705.3	38695	35374.8	56990.8	33248	10783												11082.8	67080.9	49292.6	38953.7	15689.8	34166.9	19896.1	174737
5630.94	36801.6	11464.4	46457.1	30360.5	57586.1	48538.3	37057.4												109.06	13743.2	26732.8	55455	12090.9	36536.7	27574.7	71795.1												5744.8	117544	8760.82	34142.9	133333	25689.9	79656.6	106511
7329.16	62784.1	39009	56614.4	29442.1	30636.8	64383.9	44783.5												9353.74	35360	40209.5	36426	32289.1	4443.58	33462.2	15312.7												11235.9	23409.2	13731.6	22932.8	12769.3	10391.4	28007.6	66197.6
10598.5	57989.6	50309.5	27461.8	23897.3	12268	11931	22153.1												7434.12	25017.4	31151.8	36075.1	19555.4	45601.8	33995.6	17179												4795.36	27971.5	62350.9	72467	23964.8	25757.9	29436.1	89389.3
9871.98	26882.9	15380.7	31985.7	37530.6	29081.3	34634.3	52937.6												1706.42	38579.4	37860.2	21329.8	38641.7	49858.5	37102	20840.3												21787.2	79165.6	8796.94	67627.8	63569.5	27372.1	66306	262143
7594.02	22910.8	37191.1	30343.3	32393.3	9862.14	18944.5	41439.5												319.8	114115	41358.3	19954.7	48544	54404.5	46316.8	17065.8												960.62	122458	32774.6	16975.5	14442	204553	88547.3	63996.9
6045.04	55783	41651.1	48567.8	61043.3	13231.5	34772.9	16149.9												5671.94	9398.02	32521.2	17735	30654.9	73978.8	58817.6	20741.9												16010.6	46076.2	8156.24	28834.1	17106.3	92797.4	114180	12625.7
4043.42	43876.6	50794.9	51560.8	13115.9	38526.9	38699.9	9334.88												1398.92	41228.8	53011.4	52887.5	11525.9	52926.9	43743	4287.78												178.02	10571.1	43583.9	30082.8	80754.9	15952.1	100288	81874.6
6563.28	35826.6	30833.6	89663.7	45114.8	27342.1	14746.1	48760.5												16859.2	33735.6	73006.2	16679.6	23980.9	35821.7	34482	9241.4												19095.4	54125.8	12960.2	19392.1	49867.1	60963.7	79263.6	40715.8
5178.3	61773.9	35944.7	20121.2	28495.8	41187.8	11917.1	38711.4												6072.1	72500.3	83663	25274	23666	76538.8	37191	14932.2												10539.3	18797.9	15805.9	41459.7	14842.7	972.66	20651.2	31740.9
6769.92	29409.3	26045.7	48826.1	34961.5	31921.8	44855.6	45528.9												1911.42	35439.6	31102.6	60853	36886.1	4304.18	25457.9	21342.1												15388.8	24737	17769.3	12196.5	18752.3	81517.7	109772	220946
5237.34	30303.9	41086.1	93284	30515.5	9197.94	31429	29050.1												2242.7	24003	57026.9	26526.2	41710.1	90019.6	36580.3	11096.2												6087.08	96458.5	207612	39068.9	51153.7	45879.3	41036.6	95603.6
1771.2	34621.2	31515.1	37806.1	70882.4	36622.8	24622.1	17307.7												14790.3	42633.4	57527.1	40720.4	20143.3	18967.4	26764.1	10978.2												9847.86	96021.6	62866.9	152462	39734.6	199456	22921.6	48820.5
6799.44	30126	6382.06	77324.4	25897.2	33546.2	32938.6	13368.5												6410.76	45726.5	5565.34	26191.6	35158.3	31358.4	50265.6	8088.48												4563.16	41707.4	44628	8695.46	28700.8	45334	63986.6	52657.8
10755.9	42356.3	57148.3	30463	68823.4	32791	24988.7	48551.4												7283.24	73522.8	28868.1	12431.2	1892.56	104919	45675	11801.4												6048.38	119605	234717	55753.8	93592.9	35098.3	31620.5	156199
7083.16	34596.6	39248.5	47617.4	30905.8	42779.4	29265.8	24643.5												4265.64	46302.9	47693.7	17151.9	31385.5	1710.52	28080.4	19424.2												10408.6	86967.5	9863.34	23392.9	61619	9877.96	25889.4	211356
5766.24	23958.8	21147	46365.3	26111.3	41997.1	17315.9	10047.5												2116.42	58812.9	46101.2	32415.4	36902.5	40510.5	42283.1	19132.2												2690.08	47574.3	24135.9	87426.7	19272.6	20595.3	80061.7	22892.3
4476.38	41763.4	10776.4	54987.6	13676.8	31725.8	14153.2	31654.5												7234.86	51130.3	38981.2	26775.5	25453.6	37384.6	26273.5	25493												3390.98	89084	4441.9	3129.54	20616.8	107596	58167.8	25358.8
7380	47575.6	34359.6	27799.6	59386.9	25342.1	28644.2	31011.6												2544.46	53986.3	55687.8	26087.5	37236.2	62820.2	8909.04	13402.9												5012.08	74660	15200.5	10397.4	16508.6	5835.1	10022.4	71802.3
6512.44	24770.6	17839.1	29702	39679.8	39171.4	12753.5	9505.44												4464.08	15888.3	37251.8	62955.5	25283.1	57060.5	262143	21753.8												14483.3	46488.2	5479.06	14764.5	9898.6	22624	40260	161221
2801.12	40297.3	17631.6	18573.8	44865.5	42708.1	21330.7	48160.2												2077.06	53596	62880.1	29139.5	51587	40409.6	37948.7	21602.9												15615	208593	12299.7	4083.28	20421.6	35831.9	50233.5	6097.4
5079.9	51269.7	31971.8	30773	20293.4	41165.6	45988.9	15211.8												2174.64	13021.6	63914.1	39970.1	27821.8	3664.58	38186.4	13009.3												22084.8	18851.2	23180.4	5617.52	12330.7	100126	16589.4	164815
7097.92	69962.4	34885.3	59005.6	34011.1	35601.9	68236.3	13193.8												1133.24	21584	39716.7	25307.7	43333.7	48670.3	43425.5	35007.4												5313.08	150165	88217.1	11794.9	63275.4	75567.3	122147	51388.4
3958.96	28435.1	137114	6273	54167.6	35087	65646.7	14504.2												1131.6	45512.5	48853.1	46768.7	28895.2	52834.2	36590.4	8673.14												17132.9	146222	3437.42	31291.1	41152.7	30417.3	8559.58	112938
13106.9	19871.9	41417.4	62298.7	71889.4	55978.9	39002.5	38995.9												2029.5	74693.8	33842.2	45200	24014.5	92198.3	23164.7	47651.8												14319.9	16785.5	41997.2	15113.6	61144.3	122887	27127.8	3783.14
5973.7	36979.5	36212	24992	58412.7	66562.7	23945.6	12409.9												7698.16	48134	53454.2	44861.4	20140.8	3284.92	36591.2	6301.7												7541.34	28700.8	12710.8	30515.4	23617.3	49751.9	12150.9	3982.66
6249.22	40773.7	38380.1	35594.6	20852.6	11893.3	35500.3	55639.5												3863.84	32406.4	37652.8	25222.4	22601.7	26133.4	31099.3	14658.3												28566.6	29338	46716.9	36329	48719	38167.7	57591.6	14862.5
12383.6	35037.8	27907.9	22684.5	25930	18547.6	46633.4	4773.22												3844.16	25451.2	34155.5	19827.6	44844.2	67772.2	31986.4	72952.9												5682.02	159311	8288.68	94326.5	17054.7	107195	48072.3	31119.1
9240.58	35377.3	92978.2	43424.7	56119.2	30097.3	11882.6	33143.6												2522.32	78844.6	29654.5	13083.1	25097.7	42407.1	42231.8	25405.2												21669.4	75374.7	11646.1	33349.1	40368.4	21727.9	73702.9	14767.1
3447.28	28033.3	17867.8	32120.2	21794	37737.2	19807.1	17591.5												4515.74	28157.2	44772	76133.7	22586.9	100590	37422	9539.06												10005.2	60842.4	18102.1	122038	20423.3	14647.5	171417	40952.3
2143.48	49212.3	35407.6	31137.9	46738.4	29021.4	33160.8	18338.5												2003.26	58762.8	37227.2	33385.5	42795	36890.2	43970.6	43447.7												7522.42	183025	6631.46	5182.36	5479.92	46259.4	20392.3	11746.7
2338.64	33321.5	48932.7	19473.4	22085.9	58840.7	34514.6	57493.5												1719.54	29444.6	39989.8	31900.5	27055.9	40744.2	39008.8	21774.3												5220.2	19224.4	13126.2	92113.7	31894	9480.64	78063.1	49536
7675.2	55196.7	25885.8	43721.6	45931.5	43540.4	15348.8	41824.9												2317.32	24648.4	47077.8	20090.8	32604	142922	38132.6	15301.2												12574.1	104101	66131.4	262143	78783.7	26093.3	15761.2	149880
4541.98	47072.1	20905.1	21635.7	10262.3	63093.3	44071.7	21616.8												3483.36	29656.1	29871	58356.9	19577.5	56497.2	127503	21788.2												1631.42	177285	21722.7	28271.6	26206.8	13520.1	75044.5	33700
6250.04	33797.9	43251.7	42951.6	44562.1	31302.7	48111	39560.9												3002.02	40795	32395.7	12536.2	31949.7	49048.3	141962	18445.9												14581.3	51773.7	39462	18336.1	68751	11685.7	5913.36	226203
13167.6	30831.2	32252.2	82289.5	22227.7	58479.9	28700	13433.2												14374.6	39698.7	65659.9	61898.5	40399.8	62739	28904.4	26857.5												18499.5	9645.76	5785.22	14777.4	24914.2	105171	262143	122261
7758.02	46269.3	12140.1	26270.3	35082.1	44920.4	71113.7	19311												373.1	42528.5	67922.2	25789	17110.9	18279.4	24880	3212.76												966.64	66590.7	13943.2	49304.7	89466.7	74285.1	37451.3	70885.5
6261.52	69441.7	23364.3	54455.4	69807.4	35582.3	34722.1	44159.5												3886.8	22272.8	38325.2	17295.4	28335.1	63143.3	36519	25903.8												29697.5	90701.6	57259.7	96442.1	56755.7	18205.3	16209.3	18486.6
9577.6	25020.7	39412.5	25802.9	26266.2	40722.8	20375.4	48863.8												4739.6	55637.8	45706.8	9120.86	48207.8	50846.6	28787.6	532.18												30760.5	121821	70245.7	64531	35452.6	29662.3	55937	140848
11536.6	33816	37547.8	19405.3	29332.2	59741.9	14416.4	14879.7												4589.54	49172.9	43866.7	32889.4	20787.8	43969.2	29017.8	26867.3												24203.8	30580.7	131088	31494.9	16728.7	84451.1	103824	69489.7
8538.66	65841.9	16366.4	29003.4	19415.1	59140.9	50913.8	17717.7												5393.96	15650.5	34647.5	61964.1	30887.8	4749.44	37260.7	50549.7												5358.66	10938.3	31702.2	19449.8	15730.3	15481.7	10400.8	138657
5128.28	43155.8	21184.7	70674.2	71896	42721.2	35468.3	36958.2												8343.5	13338.9	51629.7	12995.4	45275.5	75642.5	42998.8	5204.54												22809.8	16248	22743.6	23325.8	47449.6	32777.2	35800.1	14004.2
8843.7	40789.3	38877	44562.1	36019.3	38292.4	19837.4	184329												4591.18	19512.7	47376.3	22618.1	15676.8	35064.8	55463.5	6849.46												34178.1	105107	30003.7	170181	53199.6	34667.5	137035	21956.7
4273.84	24399.9	112393	27421.6	19835	45511.6	43132.8	23639.8												3102.88	30783.6	61160.5	32294.1	40908.2	50482.5	46755.2	22491.8												27490.8	68495.6	70328.2	15431.8	16313.3	91522.1	26721.1	95602.8
6014.7	34006.2	29270.7	63323.7	19220.8	64075.6	29876.7	12851.9												3406.28	61295.8	37552.7	17585.7	31503.6	64508.6	45562.4	2810.14												6807.76	121053	49855.9	15616.7	20724.3	187159	49053.5	132965
6060.62	30413.8	35343.6	125533	25194.5	27028	34826.2	29513.4												7238.14	21791.5	48956.5	25914.5	14942.9	50237.3	26749.8	68848												14871.1	44681.3	42026.5	87496.4	22332.5	27403.9	78186	43356.9
4241.86	40233.3	4887.2	49324.6	16959.2	44486.6	33853.7	8395.16												540.38	31410.1	53721.5	35171.4	32673.7	41410	56237.2	1579.32												5813.6	82233.2	19075.7	130373	40789.8	59687.4	28566.6	83096.6
19872.7	34855.7	13935.9	62069.9	42327.6	34068.5	17118.3	43926.6												5832.66	47540.3	90630.5	54216.8	9844.1	41982.4	36626.5	12127.8												4656.9	3884.62	30194.6	81743.9	61519.2	102609	15905.7	73607.4
5154.52	57245	13124.9	23438.9	25747.2	34896.7	94345.1	47027												7977.78	77927.9	18642.7	22950.2	29390.4	59104.8	23780.4	7095.46												9965.68	135047	58589.2	39013	69676.3	33982	17095.1	109710
10984.7	32621.2	17758.7	38981.2	28622.1	46238.2	24090.8	27594.6												1102.9	123243	7133.18	49741.2	36939.4	17775.1	31028.8	726.52												12261	21041.6	13594.9	20782.8	38448	40622.1	132271	31004.7
5954.84	51335.3	32931.2	44104.5	56475.9	37266.5	54877.7	50405.4												9648.12	25142	58703.8	29237.1	15067.5	105914	34272.8	2978.24												3977.5	37802.2	25483.5	8976.68	76671.6	39213.4	15886.8	95269.1
4933.12	49222.1	13311.9	49529.6	65454	46321.8	36837.7	29816												2368.16	49378.8	44198.8	56219.2	19552.9	63126.9	21539.3	41324.7												15781.9	70216.4	64148.3	23312	89907	12887.1	39280.5	19347.4
4716.64	45841.3	30786.1	78014.8	92186	60563.6	35424	13334.8												5348.86	10464	11026.5	39715.9	19119.9	34860.7	55582	9407.86												12120.8	54567	19197.8	3283.48	12380.6	11263.4	42009.3	44374.3
6113.92	32522	54754.7	39027.1	39221.4	36696.6	14186	37161.6												3625.22	66638.9	14984.7	14136.8	29488	46334.9	23830	13259.4												9946.76	14095.4	25803.4	51004	40388.2	16920.5	4643.14	94127.9
5254.56	44380.9	44776.9	29874.2	23721	33360.1	22317.1	19792.3												7640.76	38006.2	55652.6	41378.8	27286.3	63571.3	29535.2	610.08												9092.78	90742	14786.8	262143	35930.8	28183.9	25576.4	13151.1
9676	54116.7	54908	42695.8	39428.9	22155.6	26570.5	19807.9												3348.06	26163.7	46525.2	53659.2	39697.8	36796.7	35209.4	17555.4												8205.26	40552.4	25376.9	28497	3981.8	14439.4	10592.6	21927.4
7538.26	62888.3	5753.12	99908	16604.2	49241	25591.4	73636.8												6396	48869.5	32178.4	13065.1	54534.9	72852.1	34432.4	1930.28												19626.1	162189	54322.8	6954.82	20428.4	49921.3	31518.1	86450.6
7200.42	64767.7	23153.5	32632.7	26759.1	44479.3	54659.6	15142.1												7213.54	30905.8	59674.7	24801.7	40277.6	57632.1	34796.2	31023.1												10343.2	76972.6	52141.8	6518.8	38656.1	45871.5	9380.88	5670.84
14574.7	28525.3	44751.5	51104	30613.9	20270.4	19043.7	51714.9												5443.98	19312.6	45998.7	21896.5	22343.4	20571.3	31605	7962.2												11168.8	25758.7	57917.6	22415	52527.1	102712	40022.7	124408
14677.2	55693.6	33293.6	20003.1	53072.9	54164.3	32397.4	47428												7092.18	74377.3	43062.3	53182.7	7245.52	70520.8	44797.2	20819												19713.8	107638	65014.3	35615.2	22474.4	31778.7	14183.1	86840.2
13488.2	52371.8	26064.5	69876.3	28800	19167.5	32066.1	17529.1												9497.24	34861.5	30445.8	32025.9	50119.2	45719.9	40256.2	6439.46												8101.2	92483.5	65090.8	12298.9	51901	50807.9	45266.1	11032.9
10169.6	59204	31260.9	31286.3	62491.4	51635.4	16541.9	15680												2355.86	17147	31206.7	23126.5	29084.6	74039.4	27796.4	4566.58												16617.8	92518.8	30499.9	39314.9	19581.3	37137.4	10829.1	88151.7
6890.46	29265	54427.5	27488	27618.4	30410.5	26244.9	19993.2												3955.68	33297.7	51789.6	61668.9	22536.9	89039.7	19760.2	8240.18												11073.4	70652.4	262143	3358.3	19651.9	35729.6	24911.6	73474.1
3431.7	43655.2	6877.34	33978.3	65800.9	47273	30752.5	60359.4												4626.44	27041.1	30830.4	18286	44211.9	9754.72	32544.1	23877.6												15495.5	22551.8	13407.4	8615.48	23208	16047.6	73999.6	133558
19627.5	41688	32831.2	42194.7	41358.3	9212.7	16614	78114												8176.22	58525.9	42297.2	36936.9	31328.9	58787.4	41480.9	35634.7												6629.74	40001.2	23207.1	35982.4	45714.2	41704	18654.3	22912.1
12744.4	36284.2	10552.6	46498.9	23870.2	20659.9	75886.1	39446.9												4154.94	43071.3	76585.5	66707.8	20738.6	18217.1	37464.8	15862.1												22869.1	72645.9	17401.2	70331.7	80106.4	88569.7	173517	46258.5
8965.88	36155.4	26591.8	45862.6	48753.1	32269.5	35940.6	23512.7												24951.8	37179.6	57300.8	42112.7	26336.8	17508.6	47595.2	21012.5												6364	74457.9	50404.6	13785.8	9235.54	17635.2	11763.1	24442.9
7958.92	22494.2	25012.5	55516.5	31403.5	48198	20237.6	10083.5												10638.7	38408	42420.2	28022.7	33289.5	67119.5	25604.9	248449												5802.42	45683.2	55044.3	50552.5	20592.7	6794.86	24731.9	34182.4
10460.7	32226	53555.8	48261.9	30390	21353.6	39391.2	2994.64												4369.78	54476.7	48447.2	16575.5	29360.1	42200.5	41896.7	162551												17994.6	55274.8	110151	8492.5	30598.8	67765.4	89668.8	11203.2
12691.1	20787.8	10799.4	45343.5	40836.8	30407.2	60346.3	15020.8												1711.34	52685.8	27476.6	44093.9	34320.3	93406.2	33616	13557.9												2317.7	15285.6	39260.7	174627	19929.6	51516.6	39430.1	11867.1
4088.52	25898.1	37352.6	62967.8	42020.9	26030.1	45128.7	27136.3												231.24	46357.1	28624.6	23764.4	30594.2	34466.2	17880.2	17084.7												3992.98	51870.9	23248.4	59049.3	9134.06	20692.5	28994	6642.64
7808.04	38149.7	9547.26	32734.4	28709.8	23814.4	39431.3	21798.1												1912.24	18995.3	28996	14504.2	13908	69809.1	36819.7	12775.6												7613.58	55595.6	35774.3	262143	35890.4	38209.8	28644.9	81181.4
5896.62	36447.4	19022.4	42376	32882	33668.4	65966.5	58256.9												1995.88	11667.8	45301.7	9927.74	19449.6	40307.9	23910.6	346.86												20133.5	43691.4	28986.3	12029.7	49019.1	108929	55626.5	41930.2
5772.8	30153.9	22682	95773.5	37847.9	21134.7	22779.6	8901.92												12714.9	49854.4	35659.3	16997	22546.7	106684	35210.3	12604.2												1627.12	20075.8	58244.4	20572.9	28106.5	50069.2	15975.4	186175
18012.1	42938.5	19163.4	75434.3	55212.2	55719	53598.5	37173.1												3332.48	26004.7	49725.6	14200.8	39229.6	35023	35808.4	21384												12447.6	161560	77930.6	48069.7	43385.3	127547	29903.1	126364
19896.5	44113.5	23767.7	35181.3	73162	34112.8	37977.5	11723.5												6089.32	26074.4	41479.7	33379.7	40173.4	113399	31919.2	11031.5												17257.6	95656.1	22770.2	131119	12739.2	14423.1	73369.2	23160.7
7592.38	90819.9	71737.7	46250.5	19913.7	22893.6	126066	14906												7855.6	51122.1	40825.3	26405.6	20540.2	45910.2	54221.2	903.64												7250.66	171567	22456.3	49355.4	46198.3	55139.8	156062	49846.5
4186.92	41160.7	4633.82	16946.9	12999.5	23887.4	21597.2	34467.9												4348.46	64967.8	19609.5	14596	32145.6	90113.1	32035.1	11791.6												16252.3	17427.9	262143	262143	16155.1	64411.4	69814.8	108658
19794	21452.8	27641.4	66790.6	34580.2	29814.4	44779.4	76078												1977.84	24759.9	48546.5	59495.1	11995.8	98591.1	20564	24296.6												8120.98	43476.4	8950.02	47087.6	7439.86	79777	61521.8	40627.3
5332.46	30180.9	11999.9	2552.66	31221.5	29807	15280.7	7894.14												8263.14	26589.3	31308.4	33082.1	17770.2	34759.8	54905.8	10997.8												7442.44	74328.1	7395.14	20254.7	60789.1	113550	72630.4	930.52
4125.42	59887.1	44024.2	58551.3	47218.1	48402.1	44427.6	25215												486.26	22895.2	10077.8	39020.5	14926.5	46695.7	43891.7	17785.8												13845.1	22602.5	78263.4	559	31436.4	52831.5	76291.5	210713
5870.38	38484.2	15838.3	46397.2	19743.1	38175.1	36804.1	76027.1												6005.68	41820	74611.8	28295.7	21522.5	34900.8	51094.7	7744.9												24222.8	8471	1141.22	262143	70716.1	99917.4	45194.7	157550
8218.86	36398.2	12402.5	31462.6	42170.1	39017.2	72829.1	60404.5												8441.08	21737.4	36335	33799.6	13256.9	25798.8	63247.8	90265.6												4595.84	215439	1855.02	2399.4	11862.8	27104.6	60652.4	6322.72
10969.1	30099.7	43063.9	48014.3	14448.4	62096.1	33360.1	36604												4666.62	65086.7	32846.7	31155.1	17396.3	46635	33522.7	6044.22												2014.12	38914.1	23008.4	24817	101592	7594.66	27327.4	85324.9
6976.56	31287.1	26645.1	53196.7	16671.4	37886.5	27150.2	33233.8												341.94	26800.9	43824.9	2325.52	48917.9	64999.8	45615.4	26842.7												26401.1	28645.7	19720.7	30292.6	45730.5	67603.7	86913.3	27785.7
5766.24	19275.7	16280.3	35890.6	29179.7	27661.9	61904.3	21504.5												2773.24	23336.4	27789	34709.8	21430.7	51899.4	37225.4	52350.4												27724.7	20388	49585.9	10653.7	25565.2	31814.8	9216.62	2717.6
6538.68	81389.1	32882	47545.2	24404.8	61248.3	24303.2	90566.5												4088.52	12147.5	28191.6	34260.4	17798.9	101352	24213.8	15123.3												10778.4	9715.42	14190.9	96839.4	24810.1	50384	49157.6	21048.5
5649.8	36549.9	19008.4	38797.5	18165.5	43946.3	25041.2	62685.7												3946.66	9357.02	64156.8	48073.3	23526.6	74989	25530.1	18972.3												3470.96	152217	34228.9	54444.9	14988.9	21457	76651.8	50580.9
3617.02	27069.8	38153.8	32504	42535	25966.1	37394.5	30272.8												2250.08	39059.1	41390.3	21643.9	20843.6	9707.98	42685.4	1756.44												6754.44	24166.9	32024.7	7807.08	38227.9	63916.1	29902.2	175236
6598.54	30729.5	64256.8	54920.3	27424.9	43411.6	26811.5	37597												893.8	57009.7	62403.6	50155.3	25124	104957	48437.8	13963												4630.24	132657	33451.4	14083.4	21953.2	94336.8	21113	192362
7396.4	42778.6	78533.9	48395.6	33670.8	97402.1	35069.8	9616.96												4873.26	42790.9	39832.3	26399.9	20902.6	29723.4	28092.1	46503												5012.08	15195.3	60033.2	262143	86054.2	23201.1	24824.8	210793
5615.36	26454	6806	25938.2	29218.2	32121	26179.3	26834.5												8678.88	31093.6	69349	16947.8	68688.9	56907.2	31478.2	15566.1												11263.4	25567.8	14155.6	31861.3	27740.2	66294	32608.6	26914.6
6390.26	43997.9	62334.8	72689.7	22014.5	31573.3	23697.2	48876.1												7923.66	56794	74014	67946	1649.02	90056.5	41655.6	14541.9												9582.12	148867	73068.2	38590.8	43021.5	75319.7	104301	58290.8
4226.28	48756.4	27701.2	45026.2	43146.8	46869.6	14210.6	36057												9735.04	41201.7	31519.2	24173.6	22062.9	49389.4	43232.3	13544.8												8111.52	17095.1	23342.1	43120.4	13172.6	21089.8	84244.7	7450.18
6323.84	49347.6	14738.7	23388.9	38212	18436.1	39496.1	16462.3												5853.16	125658	29773.4	28480.2	21224.1	25347.8	32213.2	35813.5												14966.6	33990.6	49113.7	49352.8	26128.5	112712	9691.34	37210.5
5591.58	48256.2	27611	66099.4	45729.8	41815.1	29237.1	23214.2												2574.8	41808.5	61490.2	7486.6	26741.8	30631.9	39233.9	304.22												27924.2	113868	37035	4332.68	86956.3	45491.4	8575.06	5338.88
2735.52	37093.5	27816.9	19902.2	61536.1	71745.1	23243.7	44041.4												7534.98	82064.8	68518.4	13044.6	30367.9	42288.2	27088.3	39347.7												9095.36	100635	37431.5	10760.3	8966.36	43190.1	14636.3	97174
7454.62	18678.8	44831	53324.6	14171.2	39487.1	7264.38	108985												5509.58	21386.4	84675.7	29664.3	18193.3	52366	23708.2	3072.54												8281.8	16737.3	171556	73547.2	20339.9	189343	110379	100629
10006.5	35090.3	6377.96	88035.2	56750.6	52539	33172.3	26809.1												22050.6	40239	33845.5	41674	22560.7	60113.4	18421.2	11657.9												9736.06	47891.7	6133.52	31720.2	17722.9	262143	18563.1	22438.3
19453.7	18306.5	29995.6	55350.8	50209.4	41255	34881.2	15634.9												8120.46	34979.6	72646.3	42049.6	17762.8	77476.1	28870.8	25439.7												23251	96251.2	27759.1	4871.9	26719.3	8183.76	14196.9	130498
8340.22	15325.8	41766.7	22381.1	26735.3	18131	41481.3	37186.2												6843.72	50167.6	29181.3	82455.9	28486	8755.14	57305.6	22049												17521.6	110219	48966.7	4800.52	19196.1	33898.6	7435.56	162883
3831.86	27214.2	13532.5	51110.6	40315.3	32449.9	38097.2	33249.4												6677.26	67039.1	66259.3	27857.9	17102.7	144912	246253	13851.4												12623.9	10704.4	120134	35113.8	50684.1	31403.8	65308.4	31236.1
19352	87070.1	29812.7	22980.5	29565.9	34955	23659.5	136000												5749.02	9321.76	39568.3	28051.4	24568.8	33358.4	32687.8	10477.1												3544.92	72696.7	1365.68	18779.8	92330.5	60440.8	90302.6	21449.3
3725.26	57776.4	36330.1	68461.8	30539.3	13935.1	43230.4	20072.8												8636.24	84097.6	33562.6	11767.8	26217	54666.9	13563.5	10689.5												17726.3	7549.94	159686	13888.1	43946.9	22163.1	96525.5	42047.1
5699.82	25817.7	44675.2	66408.5	34713.1	51869.9	31438	37408.4												3496.48	19074.8	21719.3	12154.9	29245.3	40534.2	36393.8	11202												3623.18	8938.84	30451.7	32996.5	28463.4	72445.5	31854.4	61544.2
5921.22	63336.8	31418.3	1129.14	46242.3	42923.7	59384.4	34497.4												21517.6	8786.3	67117.8	31160	24980.5	65984.6	32095.6	15448												3435.7	18933.8	24565.9	75135.6	51226.8	3654.14	10503.2	14709.4
8211.48	42968	30594.2	39866.8	27529.9	10058.1	44503.9	38886												970.06	25502.8	53535.3	22048.2	19764.5	23644.7	22071.8	5092.2												6251.34	77099.9	61362.7	262143	98107.9	71644.9	75655.1	3249.08
5120.08	42212.8	28925.5	56731.7	14778	21287.2	18496.7	31251												3178.32	39460	50516.1	24859.9	476.42	41689.6	14773.1	1185.72												8459.82	142415	64568.8	266.6	15554.8	37926.9	61322.3	244377
5074.16	32384.3	1547.34	29700.4	39053.3	7895.78	21909.6	18410.6												5644.88	47318.1	61309.8	20014.6	30075.1	71577.8	19067.2	25312.6												22975.8	29164.3	9733.48	10341.5	30503.3	27045.3	23692.1	162890
5947.46	43084.4	50872.8	36192.3	21328.2	51946.2	46434.1	60835.8												7310.3	34552.3	85116	35691.3	18113	123102	33915	34628.6												6922.14	15293.4	38651	29260.6	59125	9044.62	44077.6	114712
10222.1	49696.1	7957.28	67683.6	53686.2	14553.4	24207.2	18140												9684.2	48491.5	34921.3	11320.9	10563.2	81180	31623.5	8160.64												10036.2	89602.5	37285.3	13190.7	15775	32354.9	63229.8	3495.04
4674	52992.5	21376.6	91431.6	42899.9	24837	66839	11113.5												5000.36	67796.8	32529.4	58738.2	28507.3	56912.9	25882.9	16619.8												6142.98	34702.7	46287.8	70089.1	28770.4	128679	26792.4	92110.3
8508.32	39083.7	30929.6	33952.9	56152	16932.2	13371.7	99866.2												3233.26	15991.6	45998.7	41924.1	20662.4	49773.2	37178.4	9197.12												10100.7	31108.8	3369.48	148634	54321	80690.4	12721.1	103256
7013.46	37308.4	34347.3	34249.8	24595.1	30806.6	20796.8	55779.7												1751.52	1834.34	51271.3	32604	18276.2	87166.8	32428.2	16955.1												5477.34	5345.76	38428.2	262143	53654.5	35496.5	72532.4	9127.18
16274.5	47794.5	22147.4	47656.8	93706.3	30526.1	19950.6	39341.1												6206.58	39860.2	55944.5	23447.9	7648.96	41541.2	39148.2	3563.72												1851.58	19437.7	31250.7	127371	26683.2	84748.7	61238	10037.9
7257.82	42271.8	28173.6	43984	19670.2	8525.54	18740.3	50713.7												9709.62	58789.1	37337.9	30779.5	28302.3	65414.7	36788.6	7184.02												22569.8	47140.9	51882.1	22143.3	25346.8	33894.3	53652	50949
16935.5	57610.7	38091.5	48346.4	18494.3	12636.2	23838.2	47029.5												7545.64	62001	46612.9	21032.2	14919.1	40820.4	44421.7	19584.1												10240.9	89225.9	34253.8	28476.3	15015.6	79138.9	62953.7	35826.7
12499.3	40549.8	16019.5	10505	15423.4	31456.8	43246.8	22232.7												5415.28	65125.2	43249.3	82762.6	24130.1	30382.6	73967	28718												19158.2	38098	25767.3	17843.3	41602.5	20814.6	34282.2	14202
6911.78	54760.4	31219	46106.1	51443.5	25090.4	28155.5	51439.4												4213.16	96824	45646.1	19917.8	20955.9	44051.2	29897.3	11185.6												6259.94	159901	28591.6	50992.8	14062.7	20029.4	49680.5	135659
5671.94	46443.2	46181.6	26638.5	29750.4	48163.5	34212.9	93742.4												5220.94	27165	55962.5	36435.1	58440.6	45410.8	60946.2	32349.8												14519.4	74814	9618.24	3968.04	21097.5	20505.8	45972.2	177954
5854.8	51582.1	44047.1	32706.5	33620	67408.1	35190.3	33835.7												2452.62	59425.4	25279	29429	17942.4	53718.2	28780.9	16878.9												6155.88	70645.6	40438.1	15678.7	24186.6	190139	58788.7	43938.3
3863.84	48788.4	57982.2	4973.3	25386.4	30493.3	48111.9	41323.9												5142.22	43772.4	46205.4	24948.5	24598.4	39582.2	54964.6	11438.2												2896.48	18626.7	68431.9	19023.2	65309.3	50196.5	153795	58378.5
11954.8	41524	72260	97806.3	26088.3	51906	46175.8	47176.2												601.88	75430.2	1367.76	54814.5	4183.64	45826.5	62947.9	41015.6												11312.4	10346.7	11920.5	140766	47890.8	8157.96	184204	25370
8169.66	40977	23083	39788	5268.5	58593.1	45065.6	17787.4												9942.5	17703.8	23245.4	23237.2	35925	45454.2	33420.2	16262.2												11591.1	138708	22494.2	107452	27482.2	26281.6	50903.4	18224.3
3822.84	24665.6	30936.1	25169.1	29761.9	53870.7	67090.8	45143.5												4009.8	55689.5	38261.2	20682	28563.1	29605.3	23126.9	29877.5												9771.32	143983	20297.7	7193.9	16348.6	89567.3	4811.7	113701
6238.56	52290.6	21172.4	27994	30055.5	27392.9	45118	55305.7												2546.1	26122.7	71668	23830.8	34339.1	16612.4	114574	22541												9159	196261	11104.3	17600.8	134401	69010.7	176860	69139.7
5520.24	49319.7	5940.9	18919.9	110301	12757.6	17204.4	83079.9												7175.82	49314.8	31160	46647.3	57908.4	54529.2	33516	17890.8												13929.4	67477.3	52916.7	25222.1	9412.7	30094.8	30416.5	8868.32
14589.4	39548.6	6532.12	43661.7	64315.9	18221.2	26063.7	15916.2												5060.22	59313.1	37778.2	34908.2	9848.2	101431	61245.2	1275.1												876.34	64950.6	26311.7	173704	44951.3	136620	110952	10693.2
4865.88	62105.2	35634.7	38618.7	29693.8	13084.7	28703.3	23264.2												1352.18	46137.3	35056.6	35183.7	32303.9	27084.6	41743.8	22060.5												22753.9	19256.3	28949.3	10572.8	36773.6	30870.6	5217.62	117068
3803.98	49703.5	29201.8	29515.9	29782.4	46059.4	28501.6	20402.4												1742.5	26743.5	60183.1	23766.9	35113.2	135382	23779.6	48713.7												6228.98	15324.3	13810.7	29415.4	26817.4	202055	44929.8	108278
5826.1	36379.3	34071	38621.2	58513.6	34845.9	20046.5	52784.2												7776.06	28244.9	44458.8	83590	30804.9	75089.9	33994.8	26464.7												11106.9	81082.5	18653.4	198485	22832.1	11711.5	12572.3	26451.9
6018.8	36604.8	18588.6	43187.8	47037.7	49364.8	79617.1	62475												4721.56	59527.9	5129.1	39528.1	33825.8	57783.8	23510.8	20989.5												22621.4	162169	166247	53001.8	34085.2	124173	181475	106748
5216.84	31807	17464.4	48685	33413.4	46519.4	13830.9	20853.4												14531.2	23599.6	35811	67121.1	34117.7	66884.1	28089.6	56126.5												2625.58	66775.6	22463.2	7645.4	55809.7	149637	141091	47811.7
9918.72	40283.3	39260	36287.5	50262.7	19589	22350.7	27078.9												1616.22	36924.6	24597.5	45175.4	11012.6	64524.2	38535	15306.9												42924.3	161868	30504.2	61808.2	10732.8	67602.9	15984	166522
7850.68	39649.5	48699	51875.7	28500.7	33492.1	30517.9	14254.9												2591.2	66491.3	23739	46388.2	21009.2	12811.7	36321.6	16814.9												16608.3	49274.6	86018.1	1422.44	16209.3	76237.3	121409	136686
7972.04	72249.4	7885.12	15479.1	24115.4	64446.3	39137	49792												605.98	24017	50293.9	18812.4	44404.6	19210.1	67837.6	4947.88												16467.3	58770.7	52328.4	109396	96528.1	69132.8	31195.6	75383.3
5515.32	52102	13821.1	17328.2	22172	16573	23094.5	42718.7												5523.52	18896.9	44174.2	22334.3	26968.2	44743.3	39463.2	56932.6												11967.8	63663.2	97298.7	18503.8	68427.6	35260.9	51913.9	42637.1
4696.96	39519.9	20997.7	50981	40976.2	53254.1	46087.3	41399.3												1599.82	75487.6	24396.6	60265.9	39259.1	52655.5	171965	19693.9												21829.4	103968	31826.9	96615	262143	52455.7	83928.3	69641.9
2811.78	51595.2	41419.8	34812.3	16505	42080.8	38339.9	13708.8												2362.42	39632.2	17283.1	50516.1	19620.1	2841.3	30352.6	13819.5												28132.3	45503.5	102686	6423.34	45488	50994.6	143780	50868.1
5707.2	29999.7	36548.2	16970.7	3435.8	32459.7	20088.4	43249.3												3014.32	8250.02	41246.8	39995.5	25148.6	37456.8	36048.6	17608.7												8805.54	43115.2	32778.9	18055.7	39204.8	38927	79288.6	1439.64
6905.22	34307.2	35090.3	38593.3	49742	52652.2	40972.1	38340.7												9101.18	57655	47538.7	20086.7	18835.4	68611.9	23572.1	17844.8												17215.5	6652.1	57513.4	7963.6	18212.2	89662.7	102945	32240.5
9352.1	41825.7	51185.2	29352.7	12569	40489.1	23555.3	128445												505.94	26842.7	1041.4	9598.1	35415	42831.1	35383.3	19905.5												16787.2	53219.4	19340.5	262143	14932.2	8058.2	21076	21039
5256.2	46245.5	15907.2	69807.4	27056.7	23788.2	25776.7	12496												29848.8	47731.4	70348.6	32620.4	27458.5	31775.8	36459.4	12310.7												10086.9	140607	20908.3	79943.9	33989.8	62768.8	41415.9	46028.1
3592.42	30075.1	34835.2	36243.2	45273	58721	262143	40823.7												8033.54	31385.5	39745.4	84970.9	22767.3	25223.2	30729.7	8715.78												35518.9	16248	43313	41615.4	44413	74224	9595.88	26418.3
12029.4	67632	31223.1	25352.8	43731.4	26461.4	30050.5	35211.6												5022.5	68429.8	37817.6	42193.1	26128.5	60206	29381.5	36647.4												10320.9	13114.1	17941.3	47080.7	32895.9	2835.42	29623.6	20548
5856.44	43994.6	22960.8	59823.1	3128.3	31548.7	35903.7	17240.5												2822.44	18031.8	40054.5	14926.5	64505.3	41016.4	24418	38435												13072.9	41945.6	78026.9	17291.2	14417.9	133692	61771.2	64403.7
8592.78	58575.9	32862.3	38717.9	47970	26892.7	25966.9	44631.8												8947.02	18262.2	63315.5	40988.5	15883.4	43574	39469.1	22789.4												16345.2	29002.6	3475.26	120652	21032.2	120716	3710.9	42946.7
13020	89368.5	26797.6	52533.3	28613.1	51439.4	50968.7	48215.2												6676.44	25679.9	28261.3	33217.4	7817.06	55592.7	27696.5	31001.7												2325.44	133285	135771	782.6	79513.9	110527	29099	29432.6
6491.12	43652.7	26165.4	44317.7	44624.4	17521.8	18978.1	42230.8												8917.5	22757.5	683.88	41397.7	28415.5	57755.9	21990.4	13974.4												7666.04	95027.4	66081.5	9220.92	53463.6	6162.76	108485	76768.8
16557.4	54097.9	42926.2	80137	29001.8	26117	48625.2	26477.8												2354.22	35989	34290.8	22623	37371.5	62616	66104.6	13010.9												3441.72	18623.3	8812.42	24897	25124	111648	3010	11409.6
2944.62	54825.2	36205.5	52523.5	47393.5	58849.8	19293.8	20108.9												6496.04	40641.7	40168.5	35105.8	18700.9	44767.1	1922.76	33047.6												6056.12	29469.6	24946	30118.1	36267.9	56668	61818.5	49868
16507.4	41786.4	33443.7	38540.8	40666.3	21691.5	39934	69426.9												13094.6	85216	25072.3	33667.6	133249	72831.6	38874.4	19020.7												31474.3	39029.4	19983	47733.4	108624	131661	105065	33784.2
5457.92	23152.7	23684.9	59168.7	23798	24978.8	55687.8	39975.8												1714.62	65450.8	30458.9	24352.4	28312.1	26944.4	28655.8	9795.72												11653.9	182903	24149.7	51724.7	17232.7	32535.5	56510.6	9005.06
3577.66	32212.9	40091.4	36238.3	18125.3	21643.1	44381.7	35184.6												885.6	32239.1	58333.2	17077.3	31693.8	48917.9	45039.1	4584.62												12712.5	171483	34954.7	7824.28	51741.9	23965.6	130083	97931.6
10724.8	39648.6	34967.3	40278.4	19009.2	59204	17178.2	29658.6												2774.88	65586.1	37979.1	37201.8	23590.6	5777.72	33688.2	473.14												2875.84	46825.3	29427.5	126984	30425.1	36969.7	29246.9	65013.4
5123.36	49742.8	16143.3	44129.1	25569.2	39241.1	30098.1	32828.7												1968	42718.7	44938.5	27396.2	25063.3	81062.7	38227.6	6924.9												70545.8	24025.8	39433.6	225715	82419	86264	16092.3	105984
6689.56	51490.3	10473.9	13048.7	36680.2	69784.5	20484.4	36517.1												5143.86	34728.6	36880.3	1693.3	11220.1	22351.6	31059	25080.5												5242.56	81452.3	35321.1	68506.7	65728.1	66558	78414.8	19583.1
9335.7	84547.7	15270	54942.5	29582.3	35944.7	38113.6	36490.8												5138.12	23737.4	37757.7	43821.6	18890.3	4369.78	150268	14063												9182.22	59259.2	262143	63105.1	46114.9	114432	14932.2	123410
4527.22	34324.4	12496.8	43301.7	33817.6	47637.9	19147	16902.7												6193.46	27780.8	50743.2	14178.6	32951.7	46121.7	32852.4	21573.4												6495.58	69417.5	112729	48185.8	87591	20205.7	69189.6	9651.78
2763.4	42840.9	108180	62152.7	24164.6	79913.1	22796.8	14842												7047.08	119935	44006.9	59591	26194.9	73283.4	41297.8	11593.2												39852.4	196767	13476.2	6579.86	15172.1	59364.9	49191.1	79226.6
6533.76	47561.6	11478.4	34213.7	23126.5	15789.9	16222.1	48036.4												8616.56	31312.5	32927.1	69672.9	37599.5	62172.4	46483.1	37833.2												9028.28	2441.54	33170.2	87841.3	17562.9	47263.9	168224	54184.3
11844.1	45632.2	11789.1	26559	21124.8	31274.8	41600.2	46590.8												5408.72	50179.9	25982.5	25285.5	54348.8	44653.9	44660.3	888.06												9613.08	10306.2	25403.5	92691.7	93224	108110	117791	88483.7
4275.48	31142.8	41191.9	38550.7	67117.8	52494.8	36317.8	20608.2												2266.48	36539.2	47861.8	25584	34891	86017.2	199503	18259.8												12642.9	36372	70476.1	74053.7	19977.8	39333	29878.1	38966.6
9074.12	39647	12784.6	37301.8	44708.9	43324.7	28449.1	11613.7												2075.42	78234.6	23657	37438.7	934.8	59239.3	47161.8	15899												4423.84	92953.1	14026.6	56133.1	92438.8	159463	92417.3	4465.12
5882.68	40603.9	49792	79108.7	38518.7	66313.4	22031.8	37812.7												4734.68	55409.9	60358.6	18996.9	25415.9	40379.3	48657	10794.5												11586.8	172879	61146.9	262143	50150	29069.7	132109	92641.8
6266.44	46675.2	26610.6	63811.6	15322.5	18236.8	30034.1	6810.1												5479.24	9316.02	55049.9	19701.3	40617.1	35063.2	46258	33336.3												6048.38	32528.6	30203.2	1969.4	15821.4	145167	30853.4	13215.6
3863.02	25745.5	29064.9	25633.2	32457.2	51405.8	25478.2	46548.9												7506.28	20802.6	24376.1	17321.7	14418.9	84607.6	27893	6884.72												21305.6	45242	20004.5	16306.5	38287.2	36221.5	22495.9	9567.5
3794.14	32285	9152.02	6531.3	101655	31738.1	26759.9	26666.4												9861.32	54701.4	31673.3	34146.4	16519.7	138848	43555.7	28551.6												32342.9	228974	5052.5	35157.7	35352.9	66543.4	88731.4	132067
21864.5	67934.5	23182.2	37003.3	41805.2	21310.2	52967.1	26729.5												4410.78	47113.1	39428.1	53368.1	24285.1	40578.5	41734.6	443.62												8614.62	119608	22715.2	4957.04	16385.6	61385.1	8993.88	18977.6
7227.48	27022.3	20846	30236.7	26934.5	11115.1	37195.2	53947												19483.2	28750	27269.1	48906.4	31761.1	78302.6	34723.1	5744.92												6324.44	28841	28429	44604.8	104249	116581	14614.8	13126.2
6655.94	54273.3	47023.7	7831	33016.5	46163.5	33144.4	32499.1												6383.7	58771	18471.3	62279.8	29524.9	73770.5	47817	15680												15451.6	11475	16730.4	15718.2	36641.2	81099.7	10979.6	39223.7
6303.34	54320.9	26818.9	29415	36093.1	30599.1	29532.3	45481.3												4467.36	96091.7	33647.9	41200.1	58115	56957.2	21902.2	74939												34325.2	110746	262143	24925.4	30713.2	11349.4	25155	15609
3822.84	53135.2	27592.2	34918.1	39588.8	23292.1	23670.9	54092.9												5440.7	39542	51377.9	29930	12382.8	91663.7	39947	10573.1												8074.54	27891.5	11644.4	1789.66	43945.1	107127	26686.7	17034
4862.6	22053.1	38604	79622.8	22477.8	74997.2	30140.7	36187.4												1197.2	26576.2	59579.6	36336.7	35884	26510.6	39342.2	15726												2729.64	157207	35358	67835.1	46630.1	49310.7	212515	34068
4084.42	46838.4	16564.8	41592	97735.8	56101.9	66225.7	31564.3												5477.6	30817.2	44125	43692.9	26733.6	53569	32152.7	20263												5288.14	49995.2	26442.4	39056.9	12933.5	22968.9	31823.4	18052.3
7348.02	42222.6	25603.7	52566.9	56648.1	35476.5	50706.3	12304.9												2537.08	50789.2	47315.6	24491.8	39650.3	47285.3	53012.4	33213.3												11343.4	63462.8	47812.6	43694.9	10639.9	68025.1	22375.5	70799.5
12055.6	48029	6185.26	64028.1	25382.3	42900.8	47512.4	8545.22												4005.7	10425.5	37359.2	24071.9	15638.2	154672	28617.1	3539.12												5196.12	62079.1	45961.8	55179.3	118148	36241.3	152799	115384
3499.76	34012.8	37612.6	84985.6	65898.5	34488.4	25290.4	50091.3												3675.24	20761.6	9324.22	32952.5	20893.6	39129.6	38096.5	12732.1												8151.94	79337.6	21443.2	12685.9	100704	9948.48	109518	22757.3
4074.58	25681.6	31015.7	39820.8	35512.6	45642	46187.3	13337.3												5184.86	27698	35438.8	36054.6	27710.3	57532.8	68440.7	57976.5												15406.9	44750.1	12218.9	8884.66	127400	24845.4	18455.6	131387
4984.78	82281.3	45594.5	63491	30153.9	52741.6	13601.3	1925.36												4587.9	21739	33057.5	28832	19129.8	117683	39287.6	21224.1												7668.62	60743.5	20450.8	10929.7	34707.9	12053.8	6433.66	85074.6
6383.7	47695.3	5081.54	49633	21081.4	32318.7	36314.5	16358.2												10295.1	32160.4	26026.8	52307	20450.8	45919.2	28562.5	31402.7												31123.4	208124	14766.2	19009.4	119174	34975.3	12844.1	121705
7402.96	27905.4	11176.6	48580.1	42822	50924.5	48623.5	5869.56												11954	20468	46467.8	47765	4808.48	86892.1	26476.8	22880.5												6600.5	35557.6	22168.2	121435	24077.4	50107.9	12940.4	79569.8
5726.88	43656.8	36232.5	35551.9	12422.2	38585.1	38699.9	12644.4												1182.44	46240.6	50736.7	27409.3	19336.4	101382	31547.9	7571.06												9285.42	147180	43159.1	31785.6	44345.9	45432.9	16448.4	128462
3415.3	36444.1	9652.22	50138.1	26350.7	20467.2	61088.4	49178.7												4269.74	26287.6	28190.8	16996.1	16295	36157.1	31501.7	8883.88												7420.08	80293.9	20892	7828.58	22533.7	61352.4	208133	60208.6
6148.36	23819.4	26860.7	84998.7	36136.6	34162.8	29379.8	29064.9												1466.98	37463.3	27908.7	62725.1	31764.3	3471.06	44515	21223.2												506.54	61034.2	7987.68	15893.7	113312	47273.3	13376.4	20891.1
9747.34	15157.7	14633.7	51983.1	41554.3	50463.6	35443.7	27509.4												8600.16	36977.9	26930.4	27438.8	37465	42579.3	44997.1	20350.8												1719.14	55284.2	61115.9	11313.3	25855.9	203221	23988.8	17393.5
38946.7	58967.8	22987.9	74050.9	37445.3	41723.2	26295.8	48889.2												5511.22	13686.6	58830.9	49095.9	18575.5	54768.6	34142.6	9666.16												4752.36	262143	21955.8	18446.1	47438.5	60722	66597.5	165489
10408.3	61494.3	13484.1	83746.6	109258	86665	60179.8	33092.7												1849.1	18220.4	26897.6	5061.04	32090.7	25954.6	42489.7	23690.6												1370.84	22685.1	58852.4	16920.5	12278.2	35316.8	26734.8	58497.2
5129.1	54120	15218.4	47797.8	23496.3	24083.4	55367.2	36531.8												1813.02	55805.1	43819.2	30019.4	42341.5	21369.2	29204.3	8477.16												7377.94	58208.2	13695.5	55348.7	36459.7	118880	75913.9	11636.7
8332.02	29036.2	35150.1	63545.9	10338.6	31834	13434.9	32299												2806.04	67194.9	40091.4	24906.7	36033.3	185237	8876.28	20719.8												25141.2	24519.5	17302.3	261302	13792.7	46078.8	55566.3	130327
10586.2	34050.5	14494.3	60233.9	33883.2	50270.9	74665.1	24855.8												24831.2	59897.7	41629.8	37410.9	25859.5	31088.7	28453.3	27789												10014.7	20610.8	54677.9	24811	134743	6626.3	40518.9	102828
5860.54	24591	69746.7	67964.1	47081.9	42432.5	18350.8	48908.1												3087.3	36613.8	75705.7	31996.4	25596.3	54587.4	45244.1	20245												2155.16	12691	69604.1	103050	85989.7	41913	14636.3	16764
8081.92	36259.6	12446	13211.8	32763.9	32314.6	34335	17096.2												5502.2	20846.9	31235.4	17461.9	8016.32	46695.7	34471.9	21666												9192.54	91889.3	31296.3	4773.86	128184	39394	144588	43113.5
7302.92	52842.4	13029.8	41240.3	54567.7	24678.7	57568.9	13132.3												1368.58	81423.5	21619.3	26611.5	24729.6	56298.7	34560.1	20477.9												2650.52	1983.16	55777	46741.9	7097.58	22004	124947	16050.2
8179.5	49950.3	28658.2	43412.4	89869.5	60745.6	22673.8	22532												3894.18	47699.4	41587.9	30341.6	43403.4	73290	37473.2	19486.5												33970	33832.4	53811.9	22907.8	52847	55199.1	25394.1	48903
15938.3	33149.3	31880.8	30912.4	61113	27392.1	64420.8	29065.7												663.38	41456.7	41840.5	110483	20416.4	64564.3	36816.4	297.66												3566.42	27804.7	146222	262143	21311.7	26006.4	48332	75595.7
6112.28	29757	23912.8	54712	46912.2	49549.3	30121.9	43694.5												6313.18	17596.4	29476.5	25934.1	36944.3	14851.8	198201	38435.9												15010.4	246771	10345.8	26567.1	57846.2	61171.8	73486.1	204405
7228.3	47428	36281.7	36658.1	35931.6	40190.7	29178.1	21086.3												7883.48	25809.5	54007.7	15331.5	53000.7	83791.7	28437.4	30760.7												28935.6	54956.6	37678.3	5805	31121.7	111523	91311.4	48787.8
7065.94	52684.2	45960.2	144739	22519.7	26166.2	58642.3	17940												1375.14	15326.6	46170.9	43326.3	39468.2	33014.8	30565.1	20590.2												14803.2	66068.6	99688.6	27309.3	15332.1	126300	84372.9	57088.5
11736.7	87964.7	14449.2	92029.4	3603.08	23415.9	19369.2	20988.7												10048.3	54279.1	26219.5	48189.8	24917.3	61728	46886.3	16545.1												132.44	214094	5774.04	16123.3	30039.8	75041.9	17509.6	55664.4
5816.26	40882.7	27841.5	16716.5	52325.8	15820.3	22706.6	49625.6												4136.08	38382.6	72381.4	36720.4	14662.4	21948.1	74599.6	62035.5												5456.7	28147.8	66813.4	21056.2	18171.8	113680	31644.6	188732
7644.04	47321.4	22973.9	76464.2	23926.8	40813.9	49865	22283.5												7640.76	45400.9	62840.7	64811.2	13072.4	102534	38929.8	18089.2												29733.6	23326.6	10424.9	262143	14004.2	35178.3	20640.9	25039.8
8532.92	28089.1	16867.4	46645.7	25233	28940.3	23845.6	32606.5												624.84	52681.7	47639.5	28704.1	22782.1	62845.6	4440.24	20171.2												4934.68	33063.6	13433.2	42613.9	13232	143318	115747	22728.9
5720.32	31137	12443.5	45465.7	53554.2	32962.4	37685.6	13576.7												1014.34	23921	47484.6	48800.7	30065.3	57396.7	41188.6	540.38												6837.86	46751.3	25126.6	9404.1	70490.8	131311	20428.4	199623
6633.8	53545.2	7270.12	17730	24498.3	49958.5	24937.8	59860												1477.64	74376.5	65278.6	43152.5	29218.2	42504.7	93831.4	33534.7												19984.7	106522	54612.6	100429	18025.6	71683.6	156266	93617.9
4525.58	75561.4	60318.4	34877.9	72456	30212.1	52083.1	10858.4												2558.4	21329	44420.2	16823.1	19759.5	124668	58814.3	9525.12												6355.4	123240	9279.4	21070.9	87522.2	42539.9	41578.4	12267
6049.14	49473.1	14632.1	83549.8	58577.5	69176.8	46413.6	45919.2												2979.88	36672.9	45700.2	38786	15725.1	74031.2	53764.2	17744.8												3514.82	111613	86163.4	118227	17823.5	109774	27070.2	27661.9
6427.16	30983.7	10104.9	12422.2	35969.3	31310.1	48061.8	70609.4												6190.18	52734.2	33079.6	15630	30376.1	60270.8	42015.1	262143												8214.72	9445.38	11476.7	8133.88	1004.48	61055.7	32526.1	20603.9
5057.76	28440.1	19073.2	37929.1	33445.3	59633.7	34695.8	7623.54												8408.28	6815.02	66493.8	40895	37528.9	62414.3	35186.8	6646.92												20897.1	4153.8	14746.4	24276.1	61828.8	20607.3	15726.8	191149
9710.44	45261.5	7507.1	33337.1	38435.9	39775.7	34916.4	66508.6												4171.34	21143.7	56262.7	52327.5	37200.9	83140.6	31048.9	7732.6												19603.7	104448	17353.9	7574.02	24629.5	40249.7	15115.4	9749.82
6091.78	42116.8	27254.3	21682.4	35376.4	14545.2	45391.1	193172												2658.44	25259.3	62587.3	29536.4	38632.7	99126.5	28787.6	21658.7												6138.68	47621.6	75170.9	205023	10753.4	51790.9	34170.4	92161.9
14399.2	40627.7	41609.3	38720.4	34860.7	121107	31087	15780.9												6876.52	61236	36977.9	24684.5	3897.46	103259	39224.6	14485.3												8636.98	136555	13894.2	3961.16	28189.1	49790.6	6753.58	19123
8835.5	39418.2	37842.2	28811.5	35350.2	26898.5	26795.1	42772												662.56	113635	871.66	30241.6	16654.2	50125.8	41709.4	36675.3												14055	9541.7	159355	146559	17539.7	76796.3	58808.5	29085.2
11418.5	41393.6	18372.1	47336.1	47815	21292.1	39709.3	39946.3												3177.5	7795.74	10129.5	14469.7	24591	36030.8	37543.8	51934.7												16572.2	109985	4201.1	133697	11209.2	12928.4	112317	26562
5118.44	31996.4	56495.5	31802.1	10449.3	35979.1	41927.4	49432.1												4145.1	75030.8	65107.2	24085	20433.6	13069.2	32804.5	8915.86												15879.9	108209	31245.5	15313.2	68087.1	59563.6	78637.5	41761.6
6524.74	61008.8	15443.9	44295.6	50608.8	97345.5	53337.7	30721.3												10122.9	57798.5	53187.7	18781.3	27368.3	53123.7	28858.2	20496.7												3525.14	43055.9	26599.8	13138.2	15338.1	26938.6	5608.06	163080
5828.56	49448.5	31392.9	38797.5	44883.5	56266.8	13720.2	11171.7												3484.18	71586.8	43241.9	31349.4	18113	43701.9	37559.8	39706												12317.8	94087.4	28832.4	58523	17409	24018.1	133460	39164.4
10423.8	39608.5	43127.1	62075.6	52044.6	142824	39884.8	45970												11512	43672.4	24723	25252.7	36034.9	76006.6	45072.7	13216.8												24378.4	4628.52	23344.7	38803.2	46575.9	32304.2	93545.6	262143
8723.98	66159.2	13758.8	26644.3	31297.8	9261.9	25618.4	32485.9												16657.5	49656.7	31475.7	48107.8	18608.3	62551.2	43297.8	33009.9												5762	27000.6	12820.9	702.62	120805	32191.5	45078.6	143351
7940.88	25830	43710.1	34500.7	25791.5	21343.8	30996.8	14782.1												11372.6	60880.1	54024.9	53323.8	19087.1	51521.4	16280.9	517.42												3254.24	125174	87723.4	9106.54	45777.8	31326.4	44494.7	91304.5
10241	93343.9	29064.1	29000.9	19120.8	40584.3	33111.6	43390.3												2280.42	10144.2	46695.7	29514.3	28421.2	19766.1	27805.7	17845.7												1063.82	18937.2	16887.8	15151.5	34658.9	5189.24	41346.2	71269.9
8910.94	49410.7	38577.7	68566.8	32018.5	18849.3	54797.3	54340.6												14727.2	30797.6	27306.8	44394.8	31091.1	61472.1	37985.6	30650.8												6040.64	112421	18029.9	6639.2	28423.9	38080.8	75065.1	14292.3
10746.1	24481.9	41594.5	1805.64	32430.2	72397.8	232093	66816.1												4250.88	15392.2	26503.2	23608.6	24240.8	40798.3	42672.8	26508.1												16655.6	22814.1	9056.66	47096.2	12746.9	11880.9	21254.9	63345
14413.1	44904.8	40847.5	21365.9	18819.8	55663.2	32078.4	74875.8												6790.42	66203.5	58457.8	30062	117971	103114	22724.5	14054.8												10531.6	220570	49634.9	10725.9	72627.9	136104	97973.8	31165.5
4689.58	32399	40821.2	39122.2	63897.7	50051.2	45000.8	13739.1												1844.18	107814	31575.7	19425.8	48585	91019.2	132454	14298.3												42384.2	106826	13095.2	31304	48996.8	52184.8	18329.2	129067
8993.76	25705.4	18623.8	36605.6	18388.5	33884.9	56271.7	10628.8												2623.18	24150.6	24522.1	15040.4	27807	32402.3	56119.6	9661.24												56266.4	85422.1	79611.1	16045	31089	31329.8	38607.1	150620
6315.64	38598.2	19485.7	23540.6	49516.5	10781.4	29450.3	14856.8												5785.92	26329.4	23054.3	77399.8	8577.2	40307.1	33575.6	23468.4												10740.5	200792	73782	3793.46	20936.7	38339.7	13495.1	16063.1
18487.7	47719.9	20043.3	86849.5	34286.7	34932.8	40868.8	102535												279.62	31542.1	1189.82	11444.7	14067.1	35756.1	45471.7	2437.86												2398.54	8498.52	31490.6	19374.9	17677.3	147670	55030.5	15812.8
4316.48	42310.4	36257.9	104880	64989.1	16792	12965	10422.2												5379.2	59120.4	24536	23265	14816.6	75720.4	26210.5	9549.72												23006.7	61052.3	11516.3	32201	13742.8	6433.66	8649.88	29520.4
15545.6	35246.9	20564.8	53251.6	19648.8	40983.6	18728.8	36927.9												2477.22	62180.6	36975.4	26940.3	38124.3	51487.8	28915.3	46014.3												10566	160647	35006.3	3964.6	13359.2	21363.3	49577.3	22283.5
8241.82	36764.7	20358.1	36196.4	36708.9	21037.1	36182.5	32444.9												161.54	29209.2	1847.46	81845.8	16996.1	40911.4	30185.4	27299.4												3641.24	56490.8	17143.2	42508.1	8674.82	10249.5	16310.8	80281.9
8691.18	32501.5	45713.4	26441.7	23537.3	71167.8	58261.8	20833.7												1528.48	71593.4	32021	47694.5	14947.8	28240.8	54159	13202.8												10938.3	23811.7	32784.9	85807.4	100076	16574.8	42266.4	97580.8
4727.3	50729.3	34426.9	94199.1	41062.3	41985.6	20192.5	20638.6												2356.68	33872.6	56047	25164.2	33902.9	54187.2	18196.1	15335.6												12675.5	22250.8	11041.5	56202.7	44782.8	24289	64599.8	77129.1
5746.56	29107.5	39721.6	23232.2	41640.4	43248.4	26734.5	60028.1												1593.26	38757.3	66468.4	87694.9	15541.5	54953.1	42595.6	21633.2												15126.5	40734.8	5742.22	105285	7951.56	68477.5	27743.6	163.4
9416.88	61674.7	71745.9	37846.3	42343.2	19865.3	48015.1	30720.5												26534.4	39047.6	66876.7	5250.46	47306.6	117078	25531.8	78471.5												9152.98	38788.6	57935.6	48740.5	46924.2	21445.8	34802.5	173916
6327.94	47493.6	20875.6	46157	43337.8	44434.2	26750.9	21584.9												10924.9	43896.2	24535.2	39725.7	49656.7	71506.5	31307.6	22466.4												19504.8	197094	5178.06	27949.1	17298	171685	20512.7	70110.6
4143.46	27736.5	44193.9	37996.3	17337.3	23286.4	48443.1	28581.1												7179.92	37352.6	50650.6	24334.3	9864.6	1220.98	26872.4	4696.14												10692.4	154969	12557.7	195608	55800.2	262143	139845	123922
6922.44	46483.3	38317	18605.8	63998.5	20937.9	7731.78	43308.3												11012.6	33523.2	57017.1	60780	20870.6	58328.2	39482.5	54253.7												4674.96	23332.7	36961.9	33589.9	42548.5	69626.5	79894	84295.5
10452.5	25743.9	28865.6	64071.5	23575.8	40288.2	37138.6	8878.14												1421.06	33554.4	58063.4	36454.7	11799	67090.8	60047.4	28221.1												29345.8	83926.5	23558	88022.7	110384	69838	28796.2	7371.92
8364	41811	24813.2	28809.9	29834.1	44279.2	24909.1	36716.3												5471.86	83567	38135.7	19449.6	42187.4	43655.2	27747.7	20279.4												9456.56	202269	68713.1	59475.9	10510.1	43470.4	17623.1	45903.4
4529.68	34504.8	35842.2	19867	20252.4	31732.4	36066.9	32405.6												1881.08	16295.9	26946	29102.6	18324.5	28972.2	46255.4	13877.7												39452.5	115075	23631.9	4162.4	11059.6	14596.8	20529.1	262143
14190.9	98290.1	50926.1	6878.16	5866.28	32540.1	29833.2	8145.88												922.5	23100.2	64385.6	77362.1	21236.4	74555.2	26143.3	13179												37232.8	36389.2	29879.8	19705.2	11156.8	35426	20957.3	100140
9384.9	49090.9	15193	28420.4	52553.8	36547.4	44562.9	34195.6												2108.22	43059.8	60298.7	45770.8	28088.3	57809.2	34403	292.74												1639.16	97627.2	30979.8	63677.8	50629.9	22221.5	23281.1	252438
12271.3	35220.6	10577.2	25317.5	42763	26881.2	34144	19486.5												6366.48	36697.5	51815.8	31759.4	37800.4	94105.7	17113.3	23716												30400.1	14326.7	17329	188523	13666.3	119024	41604.2	22445.1
4452.6	38139	16065.4	35378.1	77091.5	43068	47865	26047.3												5340.66	69103.9	41650.3	30771.3	40484.2	39487.1	31527.7	31724.2												7998.86	23896.8	90084.1	11223	12162.1	50237.8	11919.6	17934.4
9765.38	37782.3	28325.3	38301.4	25860.3	20269.6	24203.1	27854.6												2200.06	72948	24284.3	21714.4	53098.3	79471.1	46202.5	10644.4												8250.84	122501	2844.88	67287.3	44463.7	35499.1	53056.8	7598.96
7610.42	25872.6	62494.7	57977.3	28215.4	16090	27254.3	52052.8												3879.42	31447.8	56978.5	20064.6	21529.9	29925.1	214996	51658.4												11450.9	102509	12158.7	4424.7	62356.9	204852	23681.8	114314
2364.88	30931.2	24353.2	26164.6	29784	19696.4	23208.5	23005.1												20347.5	41649.4	29656.1	16632.1	28424.5	11298	31474.8	48829.4												9037.74	196790	5173.76	49425.1	7549.94	10669.2	36787.4	28596.7
20545.9	78565	27037.9	40228.4	18776.4	28550.8	25876.7	24686.1												4695.32	42357.1	66620.1	13638.2	46722.8	42305.4	15087.2	58706.3												4541.66	78227.3	26415.8	262143	70391	145970	24945.2	45244.6
8132.76	35994.7	121045	62347.1	34524.5	24518.8	68444.6	20918.2												2717.48	20858.3	52027.4	38854.1	17383.2	52301.2	36647.5	149821												18650	59263.5	61367	20999.5	28232.9	29455.9	17245.6	11326.2
3512.88	45215.6	28006.3	38676.1	64608.6	26593.4	44504.7	59350												6418.14	46020	50961.4	24682.8	37546.2	86423.9	39676.6	24982.9												5739.64	18939.8	36345.3	45819.9	136681	156775	37936.3	149701
8184.42	56338.1	76260.8	48705.5	22217.9	11552.2	54194.6	31249.4												1471.9	29245.3	42678.5	38386.7	16835.4	51446.8	33629.4	22761.6												32350.6	133401	87499	5896.16	16200.7	17743.5	172668	24700.1
9108.56	14854.3	20097.4	27592.2	13403.7	29429.8	33052.6	41747												546.12	83467.8	45528	65481.1	40499.8	64135.5	44100	2644.5												33805.7	9708.54	10355.3	65853.6	31678.1	116877	38069.6	46254.2
9885.92	38924.6	34709	32687.7	52257	17778.4	41751.9	47195.9												2924.94	51013.8	29843.9	20052.3	9536.6	28179.3	28002.2	13958												14578.7	161240	19378.4	151689	95957.1	28474.6	99766	46401.3
8385.32	47515.7	62610.3	43365.7	30572.9	41400.2	21250.3	23759.5												12523.9	87890.9	59933.8	31929.2	43501.8	57682.9	36976.8	48831.8												12158.7	79680.7	30557.5	22246.5	43653.6	61907.1	154923	148820
4831.44	27169.9	44116.8	18246.6	38784.4	39942.2	22104.7	52622.7												1965.54	38432.6	50177.4	19771	17713.6	64423.3	45967.3	31161.6												35905	44118.9	22975.8	4825.46	32611.2	21343.5	109973	9601.9
8724.8	55994.5	17851.4	20441.8	50796.5	59559.9	32361.3	28732.8												2547.74	1289.04	43208.3	18817.4	44528.5	26420.4	38559.4	21923.5												7971.34	5805	23418.7	262143	29701.8	39486.9	6615.98	8730.72
8092.58	51096.7	66653.7	28436	22071.1	40169.3	31927.5	21003.5												5978.62	50430	48120.9	36344.9	24194.9	83909.8	39227.2	22930.5												10394	88834.6	17877.7	94962.9	9573.52	15274.5	26831.1	121632
6148.36	21971.9	14324.6	44394.8	57680.4	54280.7	62692.3	17118.3												332.92	25912.8	56659.5	24723	16521.4	33320.7	49805.3	21744.8												9776.48	16896.4	78148.2	50499.2	67763.7	26218.8	7856.96	73304.7
9320.12	64515.1	11405.4	33197.7	39445.3	23638.1	19418.4	29938.2												10324.6	1009.42	43009.8	27934.9	291.92	42634.3	38494.7	18010.5												26213.7	23830.6	25513.6	239253	57464.3	31112.2	14743.8	44318.4
9746.52	46668.7	15805.5	17272.5	21684.9	40905.7	29269.1	19570.1												3205.38	64611.1	51205.7	39799.5	19288	117885	34975.1	10831.4												3999	61840	18993.1	76987.2	42962.2	37447.8	19264	129523
7915.46	70656.9	9574.32	57080.2	36844.2	55242.6	35017.3	90325.5												1531.76	16356.5	53993.7	11218.4	23852.2	30941.9	42048.7	11898.2												10166.1	62411.1	75054.8	62700	825.6	125342	6945.36	106215
5144.68	53842.8	29686.5	82491.2	38171	125187	22753.4	13826												1589.16	16418.9	33043.5	23052.7	21051	31871.8	24928.7	10490.3												7586.06	24156.5	28020.5	81737.8	20697.6	85197.6	91924.5	35914.5
13159.4	33506.8	22071.9	38288.3	73499.9	21634.1	50890.8	120128												3234.08	57154	16876.4	30198.1	18994.5	2865.9	24708.6	27756.2												2401.98	35372.7	36846.7	196226	27920.8	29852.3	78865.4	135418
6268.08	29030.5	29201	86330.4	18476.2	27798	28002.2	9883.46												4191.84	54933.4	36064.4	33666.7	40836.8	51099.1	22024	21686.5												9355.94	53929.7	4919.2	27365.2	121690	68652.9	56181.2	173686
5280.8	31607.7	68817.7	69518.8	41834.8	31267.4	36431	13885.1												8099.14	38728.6	50931	17725.9	24871.4	42865.5	2680.44	24231.8												2396.82	103866	44867.9	62319	43491.9	17849.3	33742.1	57386.9
8717.42	36817.2	42896.7	28663.1	32549.9	43255.8	60520.9	17470.9												2239.42	54584.9	52122.5	32570.4	47089.3	93884.3	14784.8	14773.9												17220.6	145511	11398.4	92737.2	97362.3	5106.68	45200.7	23269.9
8281.18	42499.8	48637.5	57614	12353.3	54910.5	6694.48	62110.1												1466.16	55599.3	78514.2	23739	35114	32884.5	50243.8	13925.2												39300.3	92825.8	37197.6	8225.9	38572.7	14455.7	215390	199247
9757.18	24325.3	123318	41745.4	28599.1	40444	35233.8	16795.2												2874.1	37725.7	80957.8	38143.9	24217.9	143272	33796.6	22768.9												3113.2	79652.3	77895.4	21359.8	29584	208383	22776.2	9950.2
4869.98	37417.4	56436.5	31233	19403.7	37913.5	49022.1	51304.1												6938.84	21774.3	48501.4	41278	33483.1	29265.8	22875.7	14098.3												2666	27790	31875.9	30728.7	29821.4	27954.3	20710.5	15988.3
5053.66	36488.4	17431.6	31274	16464	32503.2	25678.3	32791.8												1276.74	60481.6	2077.88	48481.7	13920.3	111365	40530	17693.1												12600.7	77092.1	43738.7	10819.7	18342.1	16436.3	35032.1	20399.2
7489.06	43598.6	20684.5	44796.6	23778.4	26256.4	32453.1	35762.7												873.3	58872.7	68776.7	51997.8	21301.1	106201	27061.4	22791.9												33031.7	72599.5	32664.5	56669.7	29944.3	123751	59469.9	50788.2
12233.6	30174.4	51154.1	80574.8	32178.4	30654.1	93335.7	64847.2												2003.26	59470.5	57246.7	51206.5	25318.3	104991	37316.2	20497.5												8239.66	107972	8368.66	41956	15889.4	95236.4	38712.9	63285.7
9713.72	44872.9	36954.1	43025.4	84710.9	52480	17547.2	25363.4												4625.62	17356.9	63538.5	58967	18581.2	75887.7	30579.4	7593.2												17783.1	38228.7	20207.4	181419	22901.8	66978.5	17532.8	106955
8688.72	39196	21253.6	49914.2	32284.2	22067.8	11588.2	26570.5												4056.54	11597.3	51701.8	33362.5	3788.4	38970.5	37364.9	26449.9												2167.2	37394.5	23889.9	98722	83204.1	36540.5	18810.8	65457.2
5557.96	33515	32457.2	75826.2	12009.7	23101.9	42341.5	73231.7												5034.8	66908.7	38650.7	40936	33465.8	60224.1	49234.9	1587.52												7185.3	68336.5	36224.1	61162.3	6332.18	72923.7	262143	5694.92
6060.62	27606.1	45261.5	44690.8	78186.2	38757.3	41533	26177.7												2842.12	33216.6	45272.2	21151.9	43084.4	109922	36813	18943.6												9247.58	145843	9271.66	87063	136725	30274.6	21612.7	74907.7
12824.8	46945	56063.4	26901.7	62183.9	33233.8	35874.2	54186.4												4970.02	38822.1	76431.4	31047.7	36656.5	92204.9	4410.84	5355.42												3059.88	55473.4	15084.4	31371.9	25678.7	17597.3	23836.6	30677.9
6920.8	47987.2	21102.7	35126.3	22906.7	46870.4	43455.1	42260.3												2371.44	31327.3	31276.4	37364.9	90491.1	51684.6	55464.4	15146.2												13287.9	3873.44	61170.1	120057	26039.9	10160	34532.4	92180.8
4684.66	29244.5	26437.6	57751	40514.6	44942.6	32974.7	26908.3												2970.04	18849.3	38473.6	55162.2	33897.2	30205.5	40488	12282												21171.5	48481.6	155067	213934	33775.6	21177.5	40035.6	9251.02
6500.96	54392.2	44931.9	48108.6	93448.8	39269	31602.8	17847.3												10550.9	64070.7	31339.6	13749.8	22707.4	130660	39533.8	13978.5												287.24	97647	72388.8	43612.3	29899.6	47232.9	18385.9	189166
5019.22	65230.2	31031.3	17289.7	35794.6	48025.8	18584.5	5782.64												2965.94	25224	37303.4	27489.7	34971.4	66389.7	26965.7	47642.8												5588.28	106410	24496.2	34578.9	141775	105684	166333	59125
8031.9	59037.5	10007.3	59996.9	26764	32001.3	26417.1	23907.9												2280.42	131886	83454.7	75904.1	23916.1	71290	20999.2	5994.2												3771.1	138319	43120.4	57026.6	43301.9	31632.5	33369.7	7030.5
4379.62	47359.1	19128.1	43229.6	22927.2	38836.8	23187.1	49250.8												8157.36	45296.8	36323.5	25628.3	31953.8	67752.5	32272	10371.4												1309.78	45264.4	60337.6	52477.2	6787.12	42879.6	76968.3	75439.2
7464.46	48522.7	19348.7	64660.3	37419.9	85110.3	18107.2	22909.2												6541.14	42544.9	41808.5	17603.8	16981.4	60417.6	25905.6	1038.94												8136.46	54280.6	43737.9	93071.8	30151.6	33675	58658.9	196577
19009.2	27006.7	20923.9	31934.1	87912.2	28485.2	48055.3	7257												1615.4	57590.2	25815.2	14462.3	33752	62216.7	73201.8	13159.4												15321.8	128266	33788.5	76339.6	19166	262143	48025.8	16263.5
6787.14	122229	33013.2	58173.3	11720.3	37072.2	69481.1	14104.8												670.76	35339.5	56560.3	13187.2	2164.8	43792.9	39056.6	15654.6												8736.74	24643.3	55436.5	19747.3	18254.4	45639.3	32101.2	41176.8
5021.68	42988.5	24308.1	55448.4	19201.1	15582.5	30021	27372.4												1025	21238.8	52447.2	18310.6	44126.7	69331	36013.3	18111.3												6332.18	72891	43895.3	21319.4	31794.2	33654.4	39809.4	73919.6
3532.56	28092.4	20476.2	42353.8	55945.3	33967.7	43604.3	31252.7												1641.64	27059.2	19525	86660.9	26786.9	101401	46670.4	99962.1												20183.3	102083	20867.9	28754.1	22028	32047.9	74845.8	117510
9356.2	40468.6	16874	53733.8	20040	31169.8	75831.1	64444.6												9422.62	31406.8	53755.9	18477.9	23834.9	108895	31022.9	15732.5												4845.24	17623.1	22325.6	14059.3	17611.1	76930.4	52318.1	54877.5
9932.66	37310	29493.8	59206.5	16190.9	22877.2	22087.5	27916.9												1795.8	90685.4	35460.9	37262.4	16874	76304.3	23233.6	35825												12397.8	79595.6	25309.8	101755	11538.6	87725.2	86848.8	42622.5
5179.12	47621.5	11231.5	26234.3	22249.9	37726.6	37611.8	75790.1												33125.5	21213.4	80815.1	25652.1	54247.9	69561.4	26850.6	16786.2												27547.5	214083	9673.28	13103	21534.4	30135.3	42851.2	15013
6197.56	13521	31848	41502.7	31111.6	60776.8	27613.5	14821.5												3660.48	16554.2	19913.7	13320.9	18081	4292.7	27543.6	12245.9												14202.9	73562.7	262143	99786.7	33900.3	16837.9	16174	15713.9
10649.3	56648.9	17416	35278	58071.6	34677.8	47416.5	29337.1												3449.74	70001.8	48783.4	24381.1	24416.3	93647.3	2422.56	53760.8												5832.52	18419.5	24651.9	4945	72843.7	32450.4	17894	40261.8
26226.1	69074.3	36810.6	64916.1	18724.7	14532	103180	47776.5												6061.44	31515.1	47176.2	34494.1	29457.7	92757.6	20247.4	31294.5												5760.28	76001.6	25810.3	10790.4	26327.2	41526.8	90137.5	5704.38
5227.5	40834.4	55774.8	49309.9	17181.5	35073.9	24003	50712.9												9799.82	36567.9	6541.96	9059.36	17007.6	23670.1	30154.3	11670.2												4913.18	21800.1	55341.9	180839	27521.7	22339.4	7518.12	49204.9
5167.64	24650	22345.8	33828.3	14915.8	36328.5	39426.4	42576												12693.6	55968.3	50694	16110.5	30868.9	31799.6	24264.2	25484												11026.9	64559.3	63764.7	12181.9	66154.6	48903	30885.2	100168
12004.8	52361.9	13806.3	56953.1	28463	8817.46	31350.2	32786.9												11277.5	12582.1	76406.8	47713.3	21757.1	54497.2	33686.5	23079.7												10035.3	65609.4	69531	17127.8	69014.1	28705.1	262143	18268.1
4620.7	52858.8	21924.3	29367.5	37928.3	28048.1	49184.4	15662.8												14313.9	68706.2	8459.94	31292.8	47650.2	69675.4	29633.5	323.9												7817.4	13891.6	32078	1607.34	108365	62051.6	10519.5	51003.2
13405.4	38910.6	8173.76	52152.8	19001.9	77430.1	24864	26063.7												17179.8	126397	37219	9974.48	25627.5	63568	41473.3	23862												9103.96	4702.48	26626.5	204154	133601	8230.2	73268.6	139735
13558.7	37671.6	5245.54	80833.1	38587.6	24093.2	19160.9	82027.9												2552.66	39843.8	18143.3	33938.2	3457.94	94665.7	51334.9	18359.8												16121.6	76573.5	27048.7	173750	12653.2	4406.64	17706.5	64634.2
4414.88	85409.6	8519.8	105282	69600	24010.4	31689.7	25648.8												2186.12	84861	31308.4	34215.3	770.8	47337	30229.1	21215												5655.36	42189.9	10288.2	5528.08	46953.4	79291.1	84645.5	113646
10796.9	6564.92	45350.1	42298.9	19009.2	28053	4411.6	57141.7												1530.94	81979.5	28138.3	24911.6	20557.4	25051.8	36479.5	46420.2												1749.24	66238.1	33072.2	3054.72	32291.3	11728.7	114347	105649
9334.88	25240.4	3521.08	45451	42420.2	53056.5	73815.6	13490.6												5335.74	48324.2	30174.4	31304.3	29039.5	71700.8	25839.2	25394.6												14924.4	88281.6	22252.5	66392	5600.32	107251	81776.5	89784.9
6517.36	48825.3	36467	32982	30914.8	63481.9	35205.9	19459.4												2413.26	80471.5	45570.7	15639	24359.7	83625.2	35721.8	29189.5												6705.42	32668	41149.3	10707	18141.7	9713.7	55239.5	252413
9773.58	53062.2	5559.6	63653.3	29715.2	24952.6	19564.4	38868.8												1685.92	19276.6	50148.7	15946.5	10795.3	102783	21929.9	7143.84												10966.7	128645	3476.12	10655.4	106851	121216	26422.6	17382.3
5869.56	66288	54882.6	37146.8	25726.7	30173.5	27401.1	15746.5												8792.04	11501.3	24027.6	21875.1	3984.38	39161.6	22100.4	3987.66												28602.7	34526.4	28547.7	130760	26105.3	82145.5	131879	38256.2
6891.28	45382.1	46617.8	69977.2	27195.3	36708.1	28216.2	65857.5												20959.2	55049.1	3690.82	25644.7	28151.4	54169.2	51476	12878.1												1037.16	26691.8	18903.7	46616.3	77797.3	45084.6	21215.3	173600
6218.06	33201	11484.1	31013.2	33971.8	47985.6	68257.6	36894.3												42447.3	15687.4	27070.7	73904.1	38294.8	70931.6	27513.4	26420.4												7527.58	20687.3	23757.5	71060.1	8715.24	49312.4	97905	64110.4
5224.22	34730.3	59199.1	35531.4	27649.6	63333.5	28867.3	26871.4												2150.04	57695.2	33571.6	45805.2	24572.9	42071.7	31906.6	11214.3												17404.7	26267.8	43884.9	160550	3055.58	146046	16187.8	14158.2
8689.54	28625.4	20112.1	30428.6	11161.8	16131	29360.1	42922.1												1240.66	18054.8	43728.1	22509.8	30907.4	71750	61494.7	40926.2												2753.72	117939	11995.3	13637	33073.9	52817.8	9177.92	22207.8
17186.4	33918.5	25224	63765.7	38660.5	31342	31114.9	82373.1												6552.62	37301	32232.6	36673.7	19856.3	78314.1	41957.2	5766.24												30780.3	74540.5	203171	16266	26376.2	35376.1	22811.5	87763
6104.08	42403.8	44295.6	43771.6	19379.9	16976.5	33595.4	50625.2												8109.8	4420.62	58789.9	8077	12323.8	57366.4	30860.8	9221.72												1106.82	118346	49144.7	48670	15866.1	33908.1	6516.22	12008.2
23613.5	11258.6	10942.9	38954.1	19005.1	11156.1	35246.9	52120												4472.28	47368.9	40604.8	57372.9	57682.9	44158.6	34091.4	18070.3												5839.4	25609.1	29688.9	4084.14	65569	49126.6	73563.5	3816.68
5058.58	54785	19490.6	62084.7	59233.5	38186.6	23220.8	42808.1												2709.28	44893.4	54311.9	20446.7	26299	63952.6	35696.6	18354.1												8213.86	31967.9	33756.7	13426.3	11989.3	62465.2	52312.9	93857
5648.16	33028	28789.4	42357.9	52572.7	19060.9	33026.3	41083.6												18973.2	58230.7	60675.1	56202	18307.3	20700.9	46856.9	165520												10437	29540.1	7645.4	106217	33835.8	17218.9	35843.1	34913.4
9607.12	45168.1	31406.8	45042.6	30108.8	23593	19949	65661.5												6798.62	65859.1	66684	41790.5	19380.7	61258.1	36792.8	17949.8												4974.24	108458	21316.8	7626.48	8102.92	29881.6	105805	86640.7
9886.74	31024.7	26129.3	23479.1	34663	14007.2	52973.6	184671												37082.9	41271.4	31425.7	26243.3	29615.1	74138.7	45567.5	10621.5												16312.5	35192.9	176777	153943	22819.2	44886	42379.9	10584
4206.6	29516.7	22989.5	66518.4	19453.7	36524.4	26765.6	32475.3												29114.9	54657.1	17158.5	48070	20563.1	40840.9	41275.1	22835.4												18713.6	159708	38769.7	763.68	94950.9	17730.6	12930.1	81733.5
2208.26	32353.1	9858.86	48635	17990.8	33834.8	18325.4	33677.4												11468.5	31884.1	65173.6	19404.5	20710.7	38928.7	41070.1	16484.5												19044.7	24221	21574	589.1	20247.8	8345.44	15707.9	11155.1
3019.24	35620.8	37725.7	55603.4	51095.8	54001.1	48627.6	21324.9												3700.66	37151.7	17368.4	21958.8	19285.6	24422.1	42262.9	19543.9												38722.4	9774.76	27666.2	12073.5	44924.7	33173.6	125475	1935.86
8611.64	29105.1	14647.7	22148.2	18480.3	19311	51444.3	17866.2												1086.5	55025.3	38717.1	24208	31798	32642.6	34589.5	11243												2676.32	9453.98	18745.4	9951.92	11462.9	108293	18870.1	84354
9411.14	36261.2	32058.7	24539.3	28553.2	26982.9	30971.4	36322.7												1339.88	42522.7	984	45396.8	20031	110256	26145	46316.9												31218.9	51644.7	52711.1	246035	28575.2	11430.3	12188.8	257106
7462.82	58767.8	22492.6	38702.4	26252.3	47882.3	26945.2	56224.9												9827.7	33651.2	44649	45053.3	26206.4	58074	59789.5	13037.2												7401.16	13745.4	34097.3	25863.6	112568	32837.4	16313.3	158334
12374.6	47480.5	84612.5	39902.8	77345.7	44503	25512.7	13912.9												7583.36	65450.8	39508.4	12960.1	32157.1	24686.1	29851.9	7419.36												8400.48	38478.1	4081.56	54273.7	19718.1	29042.2	4810.84	143672
4351.74	25591.4	23117.4	56165.9	46748.2	57592.7	53507.5	23548.8												668.3	28105.5	30877.9	29777.5	30073.5	55322.1	45214.7	34411.3												40100.9	49378.6	34965	4957.9	96584.9	7752.04	40114.7	117522
7850.68	20690.2	25761.1	36920.5	35911.9	19531.6	22201.5	38048												8648.54	25390.5	42609.7	34027.5	15687.4	82460.8	52306	19098.6												7667.76	18401.4	90742	469.56	23945	249630	27082.3	28493.5
10396	38030	31342	89623.5	17202.8	37390.4	56131.5	41214												2763.4	32656.5	53452.5	10865.8	5654.72	38349.8	65115.1	19992.4												14222.7	99277.5	80374.7	61876.1	47728.3	27591.4	41612	84587.9
4728.94	16532	51851.9	27876.7	26503.2	20683.7	24616.4	42680.2												12823.2	33087	29857.8	26823	27095.3	79904.1	37843.7	42644.1												10072.3	50916.3	10228	7947.26	14663.9	60909.5	96710.4	68628
2885.58	34270.3	18850.2	68831.6	28877.9	29321.6	27646.3	22196.6												2265.66	29955.4	18688.6	12418.1	13001.1	54127.4	49149.2	15208.5												16850.8	262143	37141.7	19413.6	15529.9	29113.6	17672.1	66731.7
4566.58	47318.1	47470.6	70176.4	24597.5	37209.1	9616.14	41987.3												1588.34	27103.5	43899.5	39788	15049.5	40956.5	30913.7	24204.8												8243.96	11248.8	47948.4	5256.32	10011.3	107730	22482.1	11550.7
6526.38	33431.4	7384.92	36260.4	27409.3	37579	21503.7	41378												1143.9	18425.4	20085.9	34880.3	16698.5	45935.6	50876.3	9201.22												19048.1	237678	36817.5	38881.5	18723.9	22961.1	45476.8	168697
7057.74	53024.5	16308.2	34204.7	40212	22299.1	22577.9	80947.9												24304.8	44971.3	48738.3	31288.7	9821.14	59988.7	39581.6	26840.2												6571.26	82130	6202.32	82039.7	40400.2	14765.3	46417.6	35974.7
3253.76	11425.1	41040.2	55743.6	15192.1	26572.9	21561.9	13447.2												2054.1	1241.48	19844	32476.9	10806	66368.3	37715.2	1157.02												17765	75757.4	37324	10336.3	50675.5	38392.1	16298.7	4977.68
7250.44	44535	5115.16	38895.9	29644.6	2617.44	8750.22	39537.9												3192.26	41987.3	71323.6	62440.5	23164.2	87408.7	41406.1	37837.3												20938.4	38204.6	43432.6	3202.64	57472.1	73173.1	107757	11763.1
10024.5	41786.4	35729.9	42507.2	88571.5	15913.7	49160.6	20818.2												961.86	25852.1	21962.1	44303	10745.3	30696.7	32421.5	16604.2												4205.4	85706.7	3607.7	2982.48	15773.3	5413.7	18379.9	13676.6
6512.44	36018.5	35897.1	48698.2	38990.2	47278.7	53905.2	30245.7												2009.82	16996.1	39187	23704.6	33016.5	52525.1	6606.6	24543.4												10209.9	73373.5	6923.86	153192	122651	52411	43142.8	67478.2
23204.4	45902.8	27809.5	13703.8	36271.9	42652.3	24575.4	13681.7												1404.66	47303.3	126432	15236.4	10180.3	56059.3	33266.5	43589.6												13619	92983.2	62927.9	187380	37702.4	27913	53596.9	105977
5721.14	66215.8	26390.1	47214	21422.5	9266	47456.7	28458.1												3232.44	37159.1	52243	45560.8	28300.7	42636.7	40933.2	24144.1												4341.28	30343.4	229585	53253.8	29768.9	70670.5	66232	31702.2
10031.9	30584.4	24501.6	73758.2	17009.3	30600.8	35319	21268.3												2858.52	40992.6	53856.8	8649.36	34945.9	37507.6	22118.9	19125.7												13133.1	13538.1	52188.2	26556.8	42092.7	62712.1	68766.5	109136
13499.7	31704.5	33656.9	36567.1	21302	31608.5	8872.4	11312.7												6072.1	27786.5	48326.7	37231.3	22544.3	47287.8	31928.4	30208												19759.4	38885.8	19747.3	212008	25128.3	28039.4	20443.9	34629.6
7517.76	28407.3	10258.2	47145.9	65884.5	42831.9	25629.1	36845.9												8650.18	81340.7	35317.4	12810.9	18091.7	31451.1	38388.8	8119.64												22300.7	37459	23598.4	227999	17903.5	29600.3	52581.3	117783
13137.2	53755.1	35211.6	24076	80266.5	23425.8	46242.3	26184.2												295.2	68853.8	48516.1	16939.6	39061.5	93848.2	32692	18854.3												1923.82	53103.3	17584.4	120157	35051.9	27402.2	82908.3	7309.14
6364.02	23626.7	22289.2	47465.7	30872.2	33984.9	18913.3	48487.4												4759.28	26788.6	45714.2	34601.5	17746.4	46714.6	213322	22346.6												25803.4	37030.7	13921.7	47956.2	57908.1	63420.7	83239.4	31087.3
3385.78	31837.3	9289.78	54999	30443.3	29579.9	42998.3	42485.8												5482.52	27880.8	48296.4	13869.5	27010.8	106554	40378	27051												9238.12	17703.1	14489.3	17423.6	32474.5	50927.5	147197	46718.6
5039.72	38283.3	123015	72936.5	41826.6	37762.6	45707.6	38487.5												6374.68	15618.5	56990.8	14145.8	20129.4	51355.8	39469.9	12463.2												11125	109401	33515.9	262143	10563.4	8909.6	42594.1	139176
3442.36	51678.9	30168.6	46650.6	46128.3	38144.8	24727.9	24783.7												11785	11034.7	82442.8	46640	27276.5	22710.7	35674	12411.5												19232.2	116715	12758.1	36249	23779	55236.9	92087.9	207834
10280.3	75343.2	22573	17083.9	53084.3	37960.3	19991.6	45455.1												3289.84	26152.3	61491.8	14953.5	22977.2	120329	20275.9	18567.3												19528.9	18173.5	27150.2	253785	14419.6	47908.9	35430.3	33786
7574.34	7711.28	41936.4	84883.1	22768.9	18933.8	22140	62568.5												8164.74	108839	49402.5	25880	21277.4	44605.5	44194.1	117886												3544.06	166505	15371.6	10975.3	14570.1	65799.5	25315	9437.64
5762.14	45921.6	44876.1	34034.9	12906	42360.4	70762.7	32068.6												6623.14	32410.5	30928.8	15055.2	16799.3	46845.8	35466.5	235.34												3957.72	19470.4	41990.4	128184	16284.1	54293.5	9718	25019.1
15990.8	30191.6	21438.9	66118.2	34240.7	36926.2	43068	29005												1724.46	25241.2	52213.5	40928.7	6587.06	35496.2	28187	23566.8												6425.92	9343.9	14004.2	8776.3	69261.8	35214.4	116211	45267
7330.8	30189.1	25918.6	87967.1	26499.1	31679.1	57494.3	27231.4												3082.38	64260.9	25832.5	13415.2	32681.1	35964.4	61978.6	14686.2												4537.36	192594	12598.1	10868.7	39078.4	80544.2	60165.6	105855
3557.98	45779	35728.2	10823.2	18285.2	37585.5	39317.4	21615.2												2628.1	601.88	47200.8	20224.5	29965.3	1852.38	30177	21143.7												7015.88	20054.3	51861.4	48621.8	31969.6	29237.4	22986.9	48657.1
5926.96	35466.6	36483.4	25957.1	37506.8	10212.3	16065.4	34915.6												2272.22	19517.6	45831.4	31856.2	40345.6	20928	36386.3	23088.7												16311.6	100033	48528.1	2171.5	96775.8	35786.3	10926.3	44626.3
6642	30968.9	19676.7	53230.3	24228.5	25084.6	40704	14499.2												7335.72	19844.8	26231	22984.6	21569.3	69730.3	29251.3	8067.98												25183.4	9298.32	32465	119393	66269	34322.6	4410.08	151554
6359.92	5490.72	74940.6	31582.3	19452.9	12189.3	35689.7	24216.2												210.74	27758.6	71107.9	22549.2	23700.5	60031.4	28681	31028.8												23889.9	75371.3	80097.8	103490	7101.02	74915.5	110544	194296
18054.8	36774.5	14450	43029.5	47513.3	223254	30258	59874.8												3894.18	51920.8	36984.5	53316.4	17639.8	8004.84	33927.6	21244.6												13297.3	124957	13610.4	41194	43500.5	50146.6	20349.3	91603.8
5005.28	55773.1	19159.3	38487.5	21241.3	29919.3	56918.7	18190.9												454.28	137134	60953.1	18857.5	21818.6	82275.5	33214.4	52694												32562.2	82153.2	8249.98	151573	27027.2	54727	12064.1	12110.5
4123.78	39310.8	14037.6	64206.8	32935.3	52990.9	74890.6	20800.1												7887.58	37063.2	44471.9	20788.6	44498.9	43546.9	64869	6052.42												1592.72	34372.5	91670.8	24595.1	63054.3	21751.1	54036.4	191772
22003.1	42442.4	40052.9	43435.4	41772.4	50848.2	23064.1	41189.4												7627.64	30859.9	59050.7	25981.7	17001.9	39028.7	27987.1	10318.9												8369.52	179394	20364.8	3110.62	120873	60667	23160.7	48542.7
9397.2	32679.5	6203.3	7347.2	45455.1	40426.8	60941.6	61164.6												14168	14538.6	47428.8	28922.2	38196.4	43606	39944.5	1061.08												36294.6	84569.8	36165.6	6548.04	34411.2	32347.2	12966.2	123555
5467.76	45229.6	36398.2	65860.8	19106.8	31877.5	19998.2	519.88												5480.88	33410.9	49373.8	53093.4	108332	49055.7	151464	9310.28												23014.5	105231	8784.9	90797.1	58617.6	7138.86	19422.2	45876.7
12312.3	48375.9	43633	37429.7	26346.6	14988	42694.9	13407.8												2081.98	74240.3	48705.5	49782.2	20802.6	9562.02	35570.6	20838.7												6770.78	89440.9	16049.3	101521	12201.7	88186.1	60224.9	20592.7
5354.6	45349.3	13140.5	40517	24117	19707.9	38622.8	25235.5												1144.72	65864.9	28795.9	29869.3	23527.4	30583.5	39638.8	16393.4												1702.8	63161.8	62731	93015.9	22655.8	89573.3	35629.8	10358.7
11301.2	31931.6	41473.1	32729.5	36778.6	46420.2	36321.9	39086.1												2491.98	23484	37228.8	21636.5	19388.9	55653.4	42861.8	15268.4												1642.6	13742.8	40936	3916.44	10115.3	31999.7	14778.2	4650.88
10191	32186.6	56070	32033.3	42032.4	31070.6	43358.3	58539.8												9304.54	53311.5	54302.9	38768.8	28949.3	64092	21855.1	16389.3												8590.54	39181.6	135723	256959	95397.2	131724	31160.4	63777.6
5658.82	32161.2	23988.3	262143	41158.3	48811.3	23721	30764.8												2654.34	39807.7	17096.2	34002.1	42988.5	39547	44930.8	25626.6												12872.5	47348.2	20484.3	13045.3	108013	37336.9	65458	36441.6
4146.74	39993.9	34166.9	32061.2	25139.6	8637.88	34307.2	29425.7												4180.36	43571.5	75022.6	35820.1	15884.2	71340	42801.4	65928.8												7172.4	65463.2	27925.1	150307	48160	31915.5	51563.9	89574.2
7441.5	40316.1	8788.76	13338.9	19228.2	41688.8	31924.2	75838.5												2598.58	29187.9	40969.7	23367.5	19565.2	40548.2	38336.8	50285.7												7948.12	155536	7940.38	43121.3	21584.3	47103.9	75867.5	9427.32
8179.5	32732.8	35004.2	54840.8	33520.8	57260.6	25711.1	56798.1												3967.98	92562.4	39686.4	60472.5	23259.3	58998.2	35817.6	30643.4												7721.08	73260	11708	23223.4	30588.5	18705.9	32175.2	59380.4
8135.22	46181.6	30698.3	33386.3	77030	40426.8	40095.5	7968.76												7044.62	33883.2	11393.1	61309.8	32272.7	44446.5	57529.9	1055.34												3737.56	163145	29836.8	20425.9	64603.2	42938.1	19419.7	59217.9
8897	11015.1	26842.7	22900.1	26762.3	5457.92	25383.1	27013.3												6910.96	6614.12	57996.1	48245.5	34754.9	47875.7	2514.96	3107.8												29674.3	129174	41162.2	14158.2	48288.1	45008.1	139769	37224.2
10828.9	46088.1	66187.9	41979.1	41350.1	31701.2	17155.2	15238.1												2847.04	34429.3	51180.3	9611.22	33114.9	3129.12	158244	34967.3												8640.42	114297	20173	75077.1	27514	64704.7	22701.4	8716.96
6890.46	29007.5	58578.3	49349.2	40628.5	22869	18658.3	41474.8												207.46	27434.7	44651.5	14930.6	24327.8	78770	99107.4	9897.4												9361.96	27605.1	28401.5	8301.58	58584.1	61654.3	37056.5	2920.56
5841.68	40531	34198.9	38665.5	23667.7	39489.6	21484	66544.6												10967.5	90409.1	75081.7	33178.8	32834.4	39203.4	51201.4	19083												3421.94	32476.2	5846.28	16358.1	26758	163011	123278	14022.3
4627.26	26827.9	77256.3	32107.1	31663.5	48319.3	25184.7	86760.1												4002.42	32611.4	30172.7	15983.4	48757.2	12521.4	120222	31265												5691.48	20701.9	35326.2	262143	108481	33058.4	149516	182475
13398	24805	70094.4	89352.1	36294.8	35042.7	26647.5	16324.6												5523.52	38403.1	18729.6	19078.1	10109	25057.6	33183.4	736.36												6008.82	14523.7	41448.6	95682.7	18020.4	53199.6	50265.3	94472.7
7078.24	23109.2	5898.26	64721.8	43966.8	30520.4	50914.6	25487.2												3015.96	60514.4	67966.5	24681.2	33127.2	20632.8	45342.4	8983.1												7635.94	53701.8	64667.7	10550.5	90939	46116.6	192336	87212.6
9687.48	33820.9	35935.7	85421	5270.14	17929.3	21482.4	62454.5												4004.88	34589.2	47890.5	11816.2	18672.2	42220.2	20807.6	12658.3												19608	16945.4	98283.4	55423.6	54770	66890.8	112507	79046
7235.68	39091	131334	52574.3	32818	31615.1	62881.7	11366												4754.36	92438.6	47259.1	21095.3	26613.1	66778.3	68781.7	23729.2												9172.76	134567	48010.4	8125.28	75760.8	68093.1	69468.2	7485.44
12361.5	55796.1	37038.6	40002.1	36531	31169	52386.5	50014.3												1480.92	70572.5	45177.1	70136.2	49560	59188.4	35689.1	10796.9												35561.9	38832.4	48788.7	31590.4	46743.6	19878.9	14285.5	102505
5471.04	50220.1	29841.4	54179.9	33735.6	41813.4	27287.1	52946.6												3418.58	60585.7	45871.6	24658.2	30756.6	49486.2	33988.9	40305.5												4262.16	72793	71806.6	262143	76581.3	34572.9	38834.2	262143
5313.6	27957.9	4117.22	52393.9	35560.1	84364.9	45316.5	21379												8150.8	52770.3	29414.2	54909.7	43676.5	69558.1	35746.2	35255.1												29836.8	83104.4	16979.8	9354.22	15042.3	29853.2	29670.9	143322
9137.26	27569.2	47114.7	68019.8	33087.8	21221.6	34165.3	12148.3												4940.5	81500.6	51859.3	34515.4	22937.9	55101.5	63918.1	19393												32691.2	42499.5	53979.6	113958	43902.1	15190.2	164488	1777.62
9170.06	38968.9	24270.4	39716.7	25523.3	16321.3	40485.9	49753.5												1977.84	13170	22291.7	22554.9	31279.7	42368.6	23892.1	11776												7720.22	142101	31347.9	262143	29035.3	26582.6	56275.8	20899.7
8136.86	30942.7	35435.5	33930.8	37902	22023.6	33067.3	18423.8												5072.52	40398.1	21165	31902.1	43319.8	51884.7	33717.6	82722.4												3573.3	9702.52	21113.9	111909	53549.6	30497.3	21326.3	97063
7602.22	48635.8	19707.1	83872.1	34490	23851.3	45327.1	28775.4												2886.4	121437	62438.1	29573.3	20094.1	22245	38586.2	27153.5												8387.58	132429	119534	7464.8	57031.8	30056.1	64631.6	131854
7156.14	41362.4	38232.5	28997.7	56785.8	70911.1	21057.6	15721.9												3218.5	39373.9	23301.9	42845	18690.3	76221.5	48604.9	4660.88												4229.48	117199	62289.8	34800.8	63831.8	56072.9	82403.5	8305.02
4663.34	19479.9	25991.5	34567.1	49971.6	22930.5	53778.9	25441.3												4254.16	70279.7	23584.8	44290.7	15088.8	49068.8	67835	13756.3												26330.6	106084	10910.8	8968.94	25239.3	72615	34420.6	33243.3
5510.4	43057.4	56580	29444.6	37547.8	16099.9	25547.9	1489.12												5696.54	33417.5	45537.9	43763.4	14330.3	42648.2	28687.7	16666.5												24665.7	87115.4	12164.7	62535.8	37687.8	17652.4	262143	143232
7442.32	68747.2	40068.5	29159.2	17303.6	21431.5	24537.7	21147.8												6040.94	48670.3	65650.8	25766.9	40143.9	45752.7	63033.6	5507.12												7991.12	123936	90378.3	5129.9	66963.9	11487.9	88181	13262.9
8760.88	27153.5	20584.5	90771.5	14030.2	14875.6	31147.7	37284.6												2204.16	49757.6	37450.2	22881.3	21484.8	70128	46651.9	16644.4												14653.5	54288.4	29370.7	33393.8	19932.2	163989	18610.4	8207.84
9434.92	30414.6	40051.3	31984.9	42579.3	45320.6	34232.5	29946.4												5566.98	72178.9	34520.4	43246	37156.7	63467.2	35229.6	9756.36												20615.9	67534.1	9257.04	147741	31132.9	11804.4	60574.1	199560
16691.9	77449.8	19963.7	23954.7	16291.8	42453	25681.6	38400.6												323.9	23666.8	23183	20834.6	20116.2	99277.4	40743.4	12546.8												8980.12	71837.5	63526.5	5501.42	36401.2	12378.8	90675	40008.9
14208.1	41944.6	57764.1	262143	26673	37281.3	43617.4	9201.22												1718.72	21000.2	47391.9	24255.6	34603.2	47345.2	22883.3	11029												8543.24	102073	47378.3	262143	39758.7	72029.3	74233.5	31512.1
7559.58	23674.2	18016.2	26495.8	24895.2	55674.7	85057	17942.4												39073.8	57378.7	33851.2	1308.72	16710	32317.8	41529.6	279.62												16308.2	69887	37251.8	2707.28	36943	139674	15450.8	49569.5
5686.7	33718.4	18506.6	51773.2	56398.8	25681.6	26102.2	25763.6												6334.5	30750.8	27593	22153.1	70002.6	67458.9	66515.4	54578.4												4411.8	145420	52752.4	38087.7	40939.4	8607.74	6443.12	5132.48
4040.14	36367	12738.7	49124.6	22726.3	56733.3	39893	14218.8												3212.76	95083.1	59531.2	32718	15393.9	46799.9	59514	13093.8												2936.04	7672.92	40543.8	93367.6	32733.3	44069.8	40475.9	132157
4777.32	30672.9	32044.8	54881.8	80659.3	25223.2	17667.7	21772.6												5601.42	22222	52556.3	30688.5	14426.3	29574.1	31161.5	6553.44												7655.72	44645.2	48944.3	8086.58	36593.9	24442.1	36710.8	61765.2
10458.3	42880.3	32583.5	17983.4	24773	27444.6	40635.9	25424.9												3280.82	52458.7	23857.1	113066	30997.6	86748.6	24411.2	2246.8												5010.36	29010.4	39192.8	57537.4	38637.2	53601.2	11419.9	43944.3
5603.88	14613.2	40068.5	61599.2	53722.3	82498.6	95179.9	12541.9												5994.2	38626.9	10596.9	43398.5	9996.62	39185.3	14883.1	23450.4												4901.14	26297.1	23212.3	81509.1	13010.9	44498.1	29455	26348.7
7305.38	17693.1	30873	17578.3	33418.3	18923.1	29068.2	26864												2016.38	35299.4	36137.4	37775.8	19999	28521.2	45523	26384.3												2265.24	70854.5	55320.4	146556	56091.8	9534.82	54257.4	13992.2
5930.24	47515.7	28426.9	37601.1	69739.4	36732.7	38869.6	111662												5626.84	20224.5	19661.1	17829.3	22454.1	98186	23312.5	29230.5												12642	25229	57705.1	11452.6	13275	6589.32	106466	33249.3
7594.02	71786.9	42107.8	65191.6	43469.8	38339.1	53692.8	1218.52												1958.16	59126.9	58268.4	25281.4	5553.04	74843.9	56163.2	25055.1												34147.2	29467	26290.2	6095.68	19988.1	21985	9987.18	106755
5869.56	45472.3	22287.6	56368.4	18105.6	59075.3	30610.6	17556.2												4694.5	25677.5	28995.2	21408.6	23809.5	38209.5	23257.9	52621												31909.4	9571.8	61600.1	31224	25423.3	16581.7	24297.6	18930.3
4420.62	41598.6	53907.6	44105.3	8517.34	47829	7744.08	56616.9												1594.9	71070.2	17663.6	21179.8	19728.4	16618.1	34549.2	508.4												7684.96	15418.9	17655.8	15466.2	24831.6	26623.9	45481.1	125696
21917.8	26937	37684.7	33611.8	24495	20194.1	43679.8	68280.6												1400.56	27296.2	27124	23803.8	20270.4	52645.6	31541.2	10564.9												52963.1	108910	21578.3	23271.6	56969	80047.1	16156	9349.92
6504.24	38402.2	8120.46	29426.5	25261.7	11583.3	74217.4	10574.7												2768.32	26926.3	33102.6	8292.66	22811.6	104901	40494.7	8956.04												4619.92	191906	7493.18	31273.9	30584.2	33497.9	157483	138493
11576.8	49874	68807	1315.28	29242	39512.5	27385.5	8751.86												7613.7	25368.3	47811.7	25702.1	13976.9	54341.4	18283.4	6791.24												137.6	8438.32	34314.9	24800.7	24775.7	97240.2	54759.6	12576.6
5883.5	57944.5	24634.4	52539	27054.3	70648.7	9844.92	25244.5												1270.18	46803.1	56212.6	42570.3	50064.3	104247	33624.4	5235.7												13322.3	35157.7	26167.2	4482.32	7493.18	16008	20359.6	71831.5
9596.46	38312.9	45486.2	31726.6	49903.6	49582.1	15516	46925.3												3198	30054.6	59760.8	33721.7	37429.7	48840.8	21528.4	526.44												51359.2	55872.5	37444.4	42510.7	16376.1	51062.5	8170.86	244082
3712.14	39423.1	33151.8	54149.5	25853	39478.1	22375.3	51046.6												1640	31547	68711.1	12427.9	20582.8	42380.1	4476.36	7709.64												262143	113903	75442.6	38667.3	29434.4	246360	3870	72436.9
6086.04	58986.7	21876.8	16558.3	45182.8	127514	28642.6	46289.8												1705.6	8306.6	36349	77960.7	21275.7	23393	35157.4	24607.4												28369.7	32215.6	16972.1	30460.3	23668.9	78581.6	66318	29269.2
5662.92	42618.7	45426.4	30496.6	64152.7	46253.7	29344.5	29269.1												1397.28	6421.42	68711.9	35144.4	27014.1	31568.4	28808.6	18558.2												15129.1	104792	27482.2	153874	10414.6	76462.6	31800.2	45215.4
6054.88	33262.5	10778.9	52319.3	35102.6	34040.7	18836.2	37346.1												3945.84	55976.5	26619.7	42459.6	34241.6	30604.9	38910.5	24090												9440.22	60448.5	33671.6	26486.3	22567.3	4183.04	35086.3	80985.3
7654.7	9104.46	66450.3	42063.5	24973.9	33661	36438.3	26999.3												3358.72	73189.9	44522.7	844.6	20887.9	49049.1	29039.6	262143												16976.4	29971.9	22755.6	5397.36	17667.8	8968.94	9549.44	52010.2
5322.62	23620.9	3596.52	40135.7	37579	28417.9	73185	19551.3												7229.12	29553.6	59639.4	32036.6	33131.3	31297.8	41406.1	26642.6												4732.58	59452.7	43096.3	40223.9	41257.6	12022.8	54763.9	29170.3
4277.12	32751.6	54554.6	48111.9	14842	11541.5	27551.2	59877.2												4802.74	4359.94	43250.1	18150.7	29497	42280.8	38838.2	892.98												18840	89449.5	27239.6	100295	7423.52	106782	45937.8	142710
6691.2	65139.2	34229.3	41442	103116	40957.4	14329.5	14867.4												21258.5	85895.8	52402.9	29844.7	24619.7	70508.5	28812	14696												6744.98	93681.5	23689.6	20626.2	77731.1	46295.5	10181.5	49888.6
10895.3	34219.4	8769.9	62613.6	42822	23038.7	31419.1	48160.2												4771.58	33972.6	24959.2	36332.6	38465.4	70320.7	49133.3	17614.4												8503.68	44522.2	86786.9	32962.9	29610.7	148865	31394.3	75177.8
4711.72	27493.8	24377.8	50568.6	27469.2	60416	55762.5	61267.9												5143.86	62806.3	16804.3	21315.9	65892.7	43877.4	44660.3	19124												1545.42	257370	15756.9	6768.2	26454.5	59873.2	43350	99976.7
11722.7	32183.4	25822.6	45744.5	4700.24	26018.6	13203.6	16199.1												12342.6	49022.1	30231.8	18005.6	17552.1	100787	36340.9	28424.5												11353.7	101876	184687	4332.68	15822.3	31728	21552.5	117474
9447.22	41503.5	35524	6008.14	11981.8	11459.5	17861.2	19730												1576.04	35839.7	60762.8	29698.8	22996.9	3544.86	18471.6	15475												8338.56	23256.1	4702.48	114079	51528.6	56444.4	32062.5	86560.7
8956.04	25374.1	8536.2	28004.6	21283.9	51715.8	28949.3	39478.1												5544.84	15703.8	53828.9	24413	34745	66781.6	35388.4	31672.5												12175.9	87315.8	20656.3	25450.8	61607.8	18919.1	45959.3	67252.9
6008.96	134280	20204	91787.5	60655.4	12878.9	31524.9	51459.9												8465.68	51168.8	60592.3	25907.9	19311	38622.8	34371.1	25865.3												6467.2	97241.9	89365.2	17871.7	31379.7	23846.9	113016	9562.34
4637.92	27442.9	6759.26	28363.8	40006.2	48066.8	63511.5	15638.2												5342.3	26183.4	33749.6	17840.7	21525.8	61632.8	33239.6	18317.2												7846.64	93530.2	150171	103626	41799.4	10300.2	30262.5	24099.8
6791.24	42038.1	8455.84	34105.4	52948.2	24929.6	25853	13988.4												5365.26	46826.1	29164.1	48959.7	46976.2	53073.7	32350.9	8145.06												13602.6	37982.8	3652.42	24727.6	69443.3	31292	19861.7	189728
12874	42778.6	53705.1	33387.1	18395.9	21786.6	30445	24845.2												493.64	24814.8	53920.7	18819.8	23983.4	33008.3	27253	22169.5												23525.3	54330.5	19953.7	42212.2	42757.5	33321.6	23444.5	60930.1
6695.3	56489.8	28693.4	81395.7	32326	83125	36099.7	25747.2												8450.1	50423.4	41135.3	25396.2	29458.5	81398.9	29716.7	14679.6												407.64	77397.4	98986	47797.1	29078.3	53060.3	83492.2	124789
5712.12	44617	39201.7	29448.7	29255.1	100204	43668.3	30488.4												6729.74	29373.2	39246	23940.7	25370	71974.7	30959.9	8063.06												23115.9	19485.9	14469.5	5182.36	94311	21971.3	31109.6	93172.4
2264.84	98381.1	23147	85714.6	28477.8	36779.5	34945.9	22678.7												12714.1	38799.9	58316.8	15603	65955.1	23634	27703.2	4534.6												15022.5	136571	51825.3	44468.9	32039.3	11867.1	50000.4	34054.3
6157.38	35073	27540.5	43933.1	26381	52850.6	59714	45282												6332.86	62595.5	30505.6	9928.56	42192.3	52498.9	40198.2	12026.1												4281.94	111250	70701.5	56847.7	39477.4	35845.7	13920	80427.2
8919.14	47341.9	13002.7	23394.6	46436.6	16491	25734.9	17607												3247.2	28556.5	45666.6	81207.1	18445.9	48799	30050.2	21182.2												6264.24	27211.3	51476.2	36746.1	6733.8	51918.2	167238	202490
13032.3	30399.9	27534.8	68944.8	19748.1	64739	41273.1	34576.1												149.24	52655.5	26632	40225.1	39733.9	65395.8	74407.2	6861.76												7245.5	35427.7	56431.5	26783.8	73749.3	123062	39130.9	177802
4879	60349.5	42808.1	73352.3	34779.5	81120.1	31602.8	64096.9												3184.88	105128	92400.9	7760.48	25763.6	58051.9	23666.2	33923.4												6437.96	68889.4	8398.76	10340.6	4934.68	13944.9	26443.3	7039.96
7122.52	58064.2	50963.8	49783.8	19693.9	22452.4	32560.6	17370.9												5384.12	26834.5	53189.3	23234.7	110961	41723.2	27686.4	20454.1												12208.6	129347	198358	9951.06	17028	94060.8	42561.4	158968
8451.74	54005.2	31441.3	41554.3	31419.9	44824.5	40933.6	14903.5												1421.06	76892.2	63492.6	18053.1	19644.7	162800	43502.8	18727.2												11050.1	150312	10667.4	18012.7	31025.4	88435.5	122829	39775.9
6061.44	29601.2	32164.5	52513.6	35132.9	17807.1	40583.4	43009												15023.2	46275.9	24012.1	21390.5	21817.7	47714.2	36318.2	9697.32												5771.46	37427.2	53701.8	21198.1	20264.2	240613	47258.7	33374
5708.84	43000.8	28144	69089.9	25868.5	35314.9	26889.4	12720.7												14103.2	50394.7	24285.1	20989.5	41582.2	38329.3	26781.7	19826.8												13987	158361	36023.7	65212.9	29995.1	33412.7	22523.4	25991.8
10928.1	35950.4	30531.1	26762.3	13225.8	25192	41053.3	27222.4												10220.5	50637.5	31952.9	9617.78	9783.42	45872.4	44315	17388.1												13571.7	114272	6856.78	34938.4	54564.4	79777	33954.5	16475
3375.94	37906.1	13090.5	40411.2	81663	10347.6	17715.3	45992.2												1978.66	31106.7	49117.2	42221	20089.2	33603.6	35666.4	16777.2												3951.7	191894	150528	19399.9	21690.1	77123.1	116448	60697.9
13726	37816.8	14163.9	28498.3	12936.3	18996.1	34156.3	62135.5												1524.38	26583.6	47361.6	35495.3	41627.3	75061.2	58595	23290.5												11612.6	21718.4	12345.3	52641.5	21618.7	49751.9	34918.6	16031.3
8871.58	48045.4	70924.3	53320.5	24740.2	41414.1	35666.7	15839.1												2358.32	28472	45878.2	24773	22099.8	32826.2	22920.2	28923												14577.9	8119.26	52515	33438.5	30783.7	18778.1	16563.6	11137.9
6994.6	66024.8	14597.6	49487.8	24341.7	21579.1	30046.4	52164.3												1321.84	22297.4	59467.2	55193.4	28141.6	43810.1	28310.5	93628.4												90.3	8894.98	36746.9	71088.5	9577.82	14276.9	69683.2	179492
7171.72	25413.4	44365.3	37325.6	43953.6	56625.9	33440.4	52829.3												1373.5	75754.9	66948.1	23469.2	23587.3	57632.1	40984.4	15170.8												3795.18	173943	29363	52552	118609	22077.9	139368	41993.8
5669.48	23206	27306	29884.1	30175.2	77720.4	16984.7	8635.42												5803.96	73526.9	38938.5	42483.4	18099	37085.3	52925.9	14965												8635.26	32671.4	3192.32	55271.3	23914	133604	63871.3	137978
7270.94	40876.2	33430.6	23624.2	38713	36936.9	28211.3	32775.4												1699.86	15977.7	82296	27522.5	43022.1	38229.2	52548.7	11947.4												3982.66	104873	64121.6	6600.5	44291.7	91716.4	100653	78881.8
3997.5	37812.7	29740.6	37358.4	59664	22125.2	16176.1	17928.5												2441.96	31291.2	51200	26800.9	20952.6	38054.6	33108.6	3652.28												4968.22	20122.3	21433.8	106729	22771.1	72180.7	80299.1	51330
6262.34	21910.4	60677.5	21068.3	29331.4	41278	33177.2	18427												1295.6	24575.4	70523.3	26085	20627.9	124683	4562.88	16092.5												4717.96	73978.1	9752.4	3957.72	20092.2	40364.1	66287.9	23214.8
7459.54	42312.8	19653.8	53489.4	41198.4	34507.2	51833.8	19796.4												2694.52	57482.8	22786.2	61970.7	31941.5	3051.22	23206.7	2100.02												19039.5	77641.7	24343.2	21008.9	51444.3	14343.1	9618.24	26291.9
4622.34	126601	9319.3	51861.7	33263.3	21857.9	34508.1	35188.7												1628.52	51526.3	58328.2	21657	32308.8	110499	29479.8	3097.14												9768.74	23862.4	40311.6	67878.1	33047.2	94189.8	18203.6	108214
7521.04	30410.5	17743.2	26921.4	57136	81500.6	39874.1	22573												5231.6	32871.3	35228.8	122009	61863.3	21054.3	37194.4	22086.7												7683.24	106372	37669.7	47858.1	64868.9	41339.3	152980	103496
7828.54	76820.1	54984.3	96140.1	32907.4	34295.7	60802.2	14555												6352.54	49352.5	51122.9	55701	19418.4	118841	20666.5	30495.8												946	48994.2	15588.4	13847.7	124976	42529.6	73630.6	81063.6
17350.4	60692.3	10262.3	40666.3	23569.3	58386.5	16601.7	11534.9												2354.22	30599.9	30962.4	15975.2	31082.9	88901.9	50625.1	30657.3												13685.2	37084.9	31422.7	172270	54644.4	69722.8	161802	35282.4
20044.9	54628.4	20845.2	67550	10490.3	38203.8	40955.7	27942.3												2715.02	82901.2	29864.4	11143	46959.8	19479.1	52202.6	366.54												4340.42	53277	68926.4	14534.9	35331.4	6298.64	90257.9	99282.7
7627.64	43823.3	10413.2	52686.6	33460.9	88726.5	42298.1	33802												2806.04	33432.2	45712.5	49452.6	41258.3	9111.84	10371.5	40922.9												8649.88	24459.3	38187.4	79354.8	36249.9	5899.6	262143	248941
5399.7	27243.7	40854	110209	49341.9	16652.6	6719.08	9180.72												2505.92	4401.76	53561.6	42363.7	20370.4	10481.2	30782.6	16114.6												8163.98	7081.24	68968.6	262143	38108.3	46506.2	11816.4	110452
6924.9	42325.1	58723.5	52411.9	25137.1	54635.8	31514.2	23375.7												24535.2	12726.4	30998.5	21692.3	33983.3	35611	48755.3	18272.9												116.96	73536.9	13288.7	15461.1	10767.2	39659.8	61555.4	8374.68
6778.94	22801.7	48017.6	84375.5	19193.7	91180.7	45084.4	23157.6												11739.1	61858.3	35889.8	47127	27944	7119.24	52684	39765.1												5290.72	167841	60562.1	41210.3	51219.9	29286.4	55439.9	66347.3
2309.12	48568.6	19461.1	32768.8	56651.3	53328.7	21355.3	45337.8												6194.28	74472.4	70870.1	25844.8	18817.4	8422.22	47362.6	23852.2												7152.62	3878.6	93774.4	20884.2	14889.2	41699.7	21445.8	78967.8
3917.14	30144	20464.7	73686	33696.3	40824.5	29360.9	18551.7												2641.22	32075.9	41270.6	22388.5	37279.7	41687.2	78886.1	18523.8												4300	98167.3	104904	5909.06	65606.8	4865.88	116678	7133.7
10054.8	77078.4	12453.3	15375.8	38943.4	19043.7	28312.1	68516.7												7990.08	78922.5	32455.6	29271.5	35200.1	4779.78	36175.4	15958.8												4723.98	85564	1637.44	13430.6	22744.4	31274.8	262143	23782.4
3325.1	33704.5	16439.4	64356.1	24796	92866.6	27780.8	49654.3												779.82	53355.8	19297.1	20464.7	8742.84	70590.5	91164.4	50924.5												3160.5	94982.7	26979.1	25106.8	13237.1	16532.6	19671.6	21005.5
9827.7	49904.4	34650.7	43332.9	53301.6	19443.8	32444.9	43237												4424.72	54634.1	33693.8	41611.7	24392.5	38688.4	29175.7	7965.48												39300.3	94469.3	11563.6	20787.1	18489.1	84937.9	19820.4	153151
8981.46	44631	36467	37319	34863.9	58325	14484.5	55086												819.18	76022.2	62363.5	13188.9	14500.1	67490.1	77735.3	22550.8												17489.8	142906	39264.2	33489.3	41041.8	160961	10344.1	86117
3266.06	61901	24199.8	29490.5	22965.7	50785.1	27847.2	59914.9												11316	10275.4	33492.9	55562.4	14919.9	65463.9	51983.4	22467.2												9508.16	194741	49673.6	139010	24622.7	40833.7	18987.9	22139.8
10145	39720	46079.9	31366.6	39157.5	46610.4	54664.5	38909.8												6875.7	43530.5	19283.1	39085.3	12613.2	188206	33847	18613.2												7410.62	56529.5	61732.5	50145.7	26371.9	67511.7	27025.5	3151.04
6290.22	35665.9	28554.9	28618	14486.9	29770.1	39847.9	32992.7												2292.72	79576.1	60968.6	32642.6	27523.3	114967	28079.5	12454.2												1802.56	29328.6	62244.2	17605.9	10058.6	6689.08	6106.86	44428.5
2717.48	12111.4	50009.3	59940.4	34846.7	24434.4	37991.4	54917.9												8828.94	43937.2	48822.8	33833.2	42358.7	55974	29135.4	34113.6												205.54	40216.2	20413.8	24657.1	65643.8	39921.2	24226.2	8881.22
8237.72	122464	19262.6	49561.6	18093.3	47808.5	44838.4	23037.9												1574.4	114412	33971	43378	29278.1	73254.7	24153.4	10458.3												5757.7	217635	7875.88	47971.7	16481	4321.5	101016	170435
5854.8	59250.7	43495.3	1097.98	20189.2	24162.9	60361	22805												1580.96	64429.9	60236.4	21856.3	1400.56	19199.5	47679.2	5648.98												17007.4	64560.2	46188.9	50601.5	87011.4	87466.3	65036.6	9349.06
4148.38	42387.4	9891.66	22044.1	25846.4	43541.2	27049.3	23519.2												962.68	43926.6	33268.2	11684.2	179.58	90770.7	32950.7	45714.2												19812.7	30395	24010.3	72351.8	18113.3	12988.6	33049.8	109074
6891.28	25995.6	25630.7	4027.84	19481.6	35675.7	18724.7	39609.3												6544.42	36069.3	24319.6	20534.4	12599.3	44109.4	41718.6	6178.7												6843.02	105665	23827.2	8931.1	8986.14	34551.4	14980.3	7303.12
11033.1	56843.2	68705.3	54921.1	35060.7	29375.7	59514	15973.6												3661.3	55225.4	37023.8	14695.2	14573.9	91405.4	28570.1	31826.7												5898.74	60050.4	41169.9	262143	14982.1	57909	89387.5	61890.8
6413.22	53413.2	36239.1	33697.9	54420.1	42236.6	22547.5	21507.8												25249.4	35131.3	40476.8	20860.8	7333.26	60556.2	48106.8	18075.3												7741.72	117207	30674.5	90272.5	35236.8	42986.2	15052.6	142626
7181.56	24322.8	19787.4	80004.9	21690.6	61543.5	20892	42046.3												3035.64	31913.6	63543.4	35132.9	728.16	27409.3	38272.1	12330.3												6823.24	10471.4	32725.6	96789.6	179123	100094	71504.7	11288.4
6421.42	49297.6	20005.5	42990.1	20929.7	18919	21471.7	41774.9												3936	39747	72556.1	13070	16863.3	15031.4	18597.6	25187.9												20893.7	7702.16	124667	46691.1	32793.5	40157.7	29330.3	21417.4
7913.82	39792.1	36452.3	44254.6	27948.9	52835.1	25228.1	17337.3												1662.96	49491.1	51396	20671.4	23526.6	49334.5	33091	4977.4												4502.96	55991.2	33915	7757.2	10146.3	254174	42688.7	126550
11102	78346.9	77663	29773.4	17666.9	38536.7	17032.2	18649.3												5352.96	10376.3	52688.3	31112.4	41050.8	34616.3	33459.7	19215.1												3408.18	48889.3	69879.3	262143	26771.8	63807.7	35400.2	173605
10940.4	39543.7	7732.6	16016.2	29087	26140.8	34745.9	15223.3												1902.4	61040	30356.4	20430.3	41955.3	67104.7	32348.4	24008												3689.4	62527.2	186917	30601.4	13427.2	16419.1	11703.7	192085
6671.52	27047.7	48366.9	89303.7	52437.4	21390.5	93991.7	53556.7												5946.64	23143.7	25008.4	27571.7	28825.5	64896.4	37600.1	18523.8												16695.2	29511.8	28729.2	46980.1	68719.2	44149	60988.6	42757.5
4375.52	70525.7	32914	35128	40664.6	13895.7	24251.5	14881.4												459.2	28142.4	32826.2	37491.2	32755.7	21209.3	39654.7	14222.1												4843.52	10568.5	46670.5	165549	41879.4	28282	50255.8	8225.04
9694.04	31151.8	39258.3	36537.6	51856.8	31835.7	29224	44187.3												7504.64	33059.9	53176.2	48467.7	14228.6	36440.8	34988.5	9678.46												8769.42	34411.2	16602.3	56963	64620.4	54559.3	37434.9	12749.5
2509.2	36465.4	39163.2	54463.6	15694	40502.3	25192	30353.1												3526.82	22621.3	1267.72	37374	29454.4	62421.7	32952.4	3502.22												7432.12	68493	43440.3	99639.6	33204.6	10363	49468.9	22695.4
5578.46	27338.8	14983	61411.4	41673.2	23151.9	33963.6	24790.2												3105.34	24998.5	36891	7713.74	34137.4	45907.7	40817.3	369.82												7112.2	110227	13079.7	13211.3	36538.8	5768.02	15550.5	44471.5
7476.76	102087	18236	59138.4	28333.5	61385.2	12509.9	24890.3												6510.8	58884.2	41886.4	45130.3	7385.74	40284.1	31930.1	21043.7												7371.06	18028.2	31775.3	115520	61041.9	75161.4	2681.48	156743
10763.3	38206.3	26862.4	84019.7	25142.8	24617.2	12574.7	39138.6												3180.78	78162.4	48235.7	11957.2	35886.5	127503	33880.6	57372.1												7451.9	258666	9834.96	47622.5	9457.42	14772.2	86833.3	11757.9
10472.2	55282.8	23036.3	36643.3	37611.8	40679.4	38240.7	35415.8												4701.06	15653	45188.6	49204.1	20541.8	55245.9	34839	7042.16												7758.06	181451	3233.6	33249.3	93357.3	92131.8	47829.8	56583.7
10433.7	48902.3	44444.8	49399.3	20683.7	26463	29199.4	49060.6												5176.66	113889	29051.8	29410.9	29794.7	26334.3	37598.4	23254.4												9791.96	21761.4	19071.4	36357.4	82830.9	51171.7	5260.62	60487.2
5831.84	34998.4	31190.3	36249.7	49630.5	36905.7	71679.5	14782.1												9446.4	21805.4	35970.9	49067.2	25935	41214.8	128271	5653.08												8470.14	262143	46806.4	99440.1	22632.6	161339	23183.9	106503
2787.18	28868.1	4031.94	65836.2	26506.5	21494.7	21805.4	24308.1												12942.1	56888.3	65096.5	36927.1	19666.9	24732.8	31152.2	25397												13358.4	57191.7	42422.1	59685.7	20816.3	12433.9	37264.7	219079
7590.74	37126.3	17839.1	36194	63705.8	56920.3	36056.2	12999.5												6293.5	9241.4	51529.6	52389	21452	33538	26306.3	39596.2												7003.84	52065.3	37729.9	14955.4	11588.5	13951.8	52604.5	152770
7917.1	23873.5	44546.5	40918.8	46945	39537.9	67463.9	23907.9												2052.46	41579.7	35435.5	23233.9	31933.3	48195.5	16608.5	11317.6												3447.74	118018	13883	9200.28	41115.7	35429.4	196281	36427.9
4406.68	32595.8	12664.1	43340.3	12103.2	28700	24209.7	41170.6												9586.62	30042.3	29507.7	6267.26	33725	35565	28748.2	18488.5												8282.66	48582.3	52942.5	52618.2	17872.5	88157.7	10959.8	25000.2
14131.9	24704.1	58922.7	32325.2	19353.6	32708.2	60965.4	20210.5												4699.42	56295.5	35963.6	31135.4	49788.8	35530.6	116436	5849.06												4308.6	51744.5	27469.3	27471	55816.6	44580.7	70108.1	57999.3
11169.2	66807	21078.1	56394.7	29306	65877.2	57614.8	41342.8												6614.12	33075.5	59591.9	13276.6	50592.4	70716.8	47030.8	5080.72												31691	78267.7	34782.7	262143	6382.92	153084	253716	37643.9
1584.24	32363.8	9299.62	55278.7	51431.2	30739.3	14415.6	21588.1												7943.34	50359.5	39478.9	19065	23726.7	54948.2	49183.7	25224												3146.74	125311	20216	28141.8	47454.8	31809.7	67494.5	24657.1
8691.18	36870.5	26784.5	55795.3	23042	29802.9	57543.5	11441.5												966.78	56327.4	47987.2	13518.5	41008.2	84531.3	19842.5	16957.6												1195.4	21653.1	20688.2	22716	9852.16	65268	10039.6	65889.8
5829.38	16822.3	26513.1	65171.1	23948.9	42549.8	34175.1	11274.2												3339.04	57379.5	53653.4	33756.9	28304.8	34225.2	33966.2	44273.4												5486.8	17478.6	30825.8	164725	25670.1	41971.4	54966	49114.6
5957.3	25197	84955.3	48479.2	26244.1	34956.6	29951.3	29089.5												2410.8	26037.5	48996.6	22572.1	35935.7	45014.7	52512.6	18184.3												4679.26	17509.6	24351.8	14423.1	27875.2	57461.8	71589	46703.2
3591.6	22908.3	7642.4	51881.4	24799.3	35253.4	42947.5	36784.4												1229.18	32333.4	36722.9	29494.6	24190.8	53582.9	38224.2	7901.52												5373.28	16685.7	30714	62542.6	97788	102264	168012	77627
1995.88	86342.7	16360.6	38054.6	24455.7	32413	19297.1	61379.5												1449.76	42695.8	50785.1	39785.6	20958.4	80666.7	33544.6	12059.7												627.8	90661.2	7243.78	83222.2	30442.3	7319.46	28362.8	38063.6
5193.88	38704	66103.5	48338.2	43619.9	42611.3	37140.3	81476.8												2477.22	23410.2	30446.6	38203.8	11719.4	24350.7	29513.4	10906												51384.1	19900.4	262143	42200.2	15246.9	81117.8	18717.9	25611.7
5284.9	40731	23673.4	52944.1	29168.2	20537.7	23108.4	24623												9174.98	27925.1	55969.9	46311.1	32743.4	11122.5	39499.3	10941.3												24464.4	29855.8	262143	262143	64881	11195.5	28874.5	110095
6815.02	40471.1	20892.8	37989.8	28487.6	12933.9	58589	30750.8												3862.2	21716.1	38725.3	36428.5	29098.5	130583	31475.6	6362.38												7718.5	80319.7	48698.4	45220.5	59131	19900.4	63773.3	69959.3
4318.94	46634.2	117484	56909.6	56487.3	27277.3	33946.4	54747.3												13064.2	45235.3	38360.4	27799.6	25552.8	39050	27084.1	11750.6												7405.46	101399	31585.2	8198.38	44510.2	24763.7	20996.9	85088.4
5501.38	20958.4	38744.2	39544.5	43505.1	21516.8	14487.8	15199.5												2976.6	30171.9	43375.5	26192.4	28441.7	122128	23228.5	753.58												6569.54	54931.6	34889.3	6427.64	99589.7	39987.4	172968	74878.5
4555.1	19662.8	31975.1	37340.3	27626.6	88870	32578.6	63955.9												160.72	90362.4	20759.9	22243.3	43299.3	61757.5	31365.6	9518.56												16335.7	111191	26099.3	37757.4	35627.2	59527.5	1791.38	42173.5
9429.18	51081.9	30668	73175.2	34162.8	118633	37369.9	17269.2												5192.24	21320.8	54745.7	7558.76	25015.7	68976.8	50309.3	348.5												11493.9	77359.6	50992	29283	39689	21220.5	7771.82	27592.2
7039.7	27526.6	41225.5	40080.8	28716.4	59657.5	17344.6	74648.7												1239.02	44022.5	34889.4	20239.2	26434.3	44919.6	28190.4	10571.4												23659.5	54772.5	11399.3	93616.2	11593.7	19088.6	51505.4	1646.9
8403.36	32132.5	23144.5	26010.4	25780.8	37545.3	33489.6	46382.5												4610.04	31184.6	51992.9	20712.4	24505.7	50381.6	32870	14392.6												6679.62	201812	30720.9	9528.8	31616.2	24650.2	17027.1	84746.1
5498.1	49213.9	4015.54	22850.1	41593.7	39634.7	46275.9	27608.6												2525.6	49477.2	34241.6	14191.7	30736.9	54725.2	39218.8	11766.2												4508.98	78796.6	36149.2	114633	13569.9	49600.5	7261.84	81600.2
9543.16	51432	15908	10965.9	57763.3	27469.2	25616	28740.2												2126.26	44315.3	58684.1	43966.8	21326.6	58435.7	40252	20729.6												16689.2	62497.1	1846.42	18732.5	59345.2	26921.4	47629.4	105036
4537.88	50999.1	9050.34	45115.6	11790	8102.42	13852.3	15819.4												3589.96	30281	6370.58	39100.9	22873.1	29285.5	19483.8	14881.4												16394.2	24112.7	49080.2	262143	70594.8	71989.7	53398.3	12445.1
10906	55379.5	44626	60921.9	14034.3	53619.8	11209.4	23777.5												6069.64	39020.5	43414.1	43961.8	30357.2	47380.4	28573.4	12620.6												32502	48184.9	22853.6	161938	17969.7	22239.6	76643.2	11709.8
8172.94	37679.8	12926.5	97415.2	53112.2	4924.92	27039.5	19288												3638.34	29900.5	44398.9	18741.1	28591.8	50694.9	32621.4	25762.8												53021.6	13076.3	25771.6	20904	48135.9	71385.2	117948	122608
7100.38	41023.8	12450.9	45199.2	13378.3	44868.8	14407.4	18508.2												4507.54	10250.8	62187.2	26767.3	23923.5	179933	17997.8	13673.5												8421.12	17414.1	45928.3	89856.2	101485	25691.6	21371	49764.8
5439.88	66085.4	39815.9	70839.8	27461.8	24388.4	30955	29529												7742.44	41692.1	31517.5	63096.5	34209.6	82686.3	45223.1	8874.04												12376.3	64411.4	46472.7	12131.2	98531.9	28213.2	103328	74922.3
3329.2	31034.5	21248.7	41785.6	32201.4	17867.8	15037.2	18272.9												77.9	13753.9	54846.5	67824.7	19657.9	67169.5	38725.7	7334.08												7488.88	46292.9	76829.8	115047	46090	33970	5574.52	113161
7187.3	23437.2	99203.6	68165.8	26405.6	13958.9	41696.2	49873.2												5065.96	54760.4	61564.8	22033.4	26218.7	20615.6	41168.4	21153.5												10892.8	171782	28159	78813	79396.1	27698.9	98795.1	30128.4
2913.46	29262.5	37634.7	31031.3	37243.6	12709.2	43590.4	48375.9												1543.24	10502.6	41783.1	16350	2856.06	32970.6	44490.6	45686.3												25960	89909.6	33907.2	19256.3	48216.8	101647	117324	18920
7525.14	80129.6	7963.84	70169.9	32387.5	27255.2	41935.6	25236.3												1913.06	44161.1	50256.2	29287.9	9593.18	104397	21776.2	25162.5												18622.4	104715	11887.8	166077	64339.2	33689.6	15830	55636
6427.16	33714.3	28178.5	34002.9	34593.3	22072.8	30754.1	46691.6												8610.82	53652.6	61717.3	13864.6	12243.4	65046.5	40041.1	12115.5												11299.5	41784	30012.3	133119	33491.8	10012.1	69892.2	16969.5
2602.68	61986.3	16709.1	65949.3	30590.9	23974.3	58074.9	26712.3												1189	17533.2	25215	52304.5	34539.2	41924.1	29720	17831.7												4951.88	66805.7	57228.7	219256	45259.2	48621	63966.8	121471
4311.56	58624.3	43346	77880.3	25650.4	35793	19071.6	21932.5												487.9	22818.1	75431	23668.5	53432	182627	38730.7	20168.7												4827.18	35034.7	58072.4	184515	30268.6	125248	18993.1	101647
7136.46	44445.6	25493.8	27754.5	29966.1	70934.1	42831.1	15710.4												2841.3	38677.8	60005.1	45669.1	24244.9	30934.5	34492.9	19844.8												24220.2	15978.8	43373.2	4886.52	37872.7	52046.3	19263.1	34820.5
8311.52	55066.3	30478.6	65559.8	39598.6	22286.8	19725.1	46057.8												44448.1	42148	35255.9	42580.1	16312.3	62578.3	55048.6	12508.3												13564.8	47163.3	23672.4	42389.4	29860.1	18041.1	53330.3	203998
6720.72	23540.6	67652.5	39474.8	20511.5	66143.7	17534.9	7575.98												5920.4	31122.3	49680.5	49135.2	13097	26196.5	44788.8	779												4146.06	13305.9	32051.3	94422	106578	36625.7	84439.1	39137.7
3575.2	44461.2	30045.6	38163.6	45275.5	44962.2	22932.1	53727.2												6523.92	52448.8	73205.5	39537.1	18336.8	50448	39916.8	38713.8												18371.3	16801.8	4005.88	67328.5	95607.9	38124.7	81905.5	262143
4339.44	37172.2	14216.3	40900	51210.6	57908.4	22322.9	57819												16691.1	61653.3	1111.1	30864	21868.6	31266.6	32531.5	23749.7												27834.8	7100.16	35363.2	3521.7	50731.4	39070.7	45935.2	107813
4927.38	5498.1	24418	36626.1	54126.6	58074	45395.2	22737.8												5641.6	44498.1	24772.2	25752.1	19764.5	30759.8	38570.3	16862.5												2728.78	47773.9	18841.7	18981.9	18614.7	26150.9	10725.9	95091.1
6047.5	56195.4	28931.2	53596.8	34736.8	20467.2	42929.5	26358.9												660.1	11979.4	62031.4	29192	56474.2	76036.1	36760.1	14023.6												6174.8	104383	129350	47409.2	13400.5	62011.2	18035.9	26997.1
8543.58	31429	31922.6	34637.6	27579.9	31354.3	23807.9	26233.4												8294.3	90317.3	74357.6	43318.1	32604.8	5931.06	34750	16149.9												42254.4	61030.8	8022.08	31084.7	30218.7	30594.5	25673.6	154809
8941.28	47892.1	24329.4	38102.9	25964.5	14203.2	43033.6	11302.1												953.66	34172.7	38918.8	12383.6	33984.1	29711.9	34602.1	18917.4												1774.18	130846	44145.5	70535.5	10019.9	59595.4	61571.7	50160.4
8292.66	35134.5	14498.4	30375.3	31109.2	35367.4	24188.4	11603												1566.2	107589	48404.6	14000.7	24367.1	49199.2	80136	7403.78												17990.3	39357	57637.2	24413.7	71957.1	53039.6	6763.04	44052.6
10819.9	48412	23247.8	46203.7	104087	52801.4	57464	6781.4												5799.86	30750.8	25420.8	25714.4	20854.2	29292	33554.6	3507.14												12528.5	97251.4	54949.7	58941	44852.4	35071.7	31234.3	262143
5278.34	19939.9	22708.3	80611.7	20614	53987.2	20607.4	43468.2												1986.04	45713.4	48952.4	19437.3	39122.2	16416.4	28478.5	7835.92												989	128916	13819.3	109309	124705	159206	24163.4	16444.1
6728.92	84913.5	43647.8	40563.8	50822	29133.8	8765.8	36248.9												37694.6	71019.4	75938.6	36431	4364.04	98339.3	31659.6	565.8												4540.8	121448	52167.6	53737.1	6556.64	11130.1	41659.3	137033
10970.8	54361.9	24295.8	48904.8	25046.1	57191.7	23274.1	40603.9												3250.48	38358.8	37670	32534.3	20569.7	88550.2	34974.2	11796.5												19906.4	39862.7	20129.2	29424.9	15488.6	50965.3	23848.7	154009
40741.7	30306.4	52101.2	30864.8	10984.7	37058.3	28842.7	37443.7												2874.92	30471.2	48844.9	38631.8	5617	51256.6	21643.4	32139.1												9202.86	105505	9819.48	93800.2	12560.3	134669	98857	11123.2
8240.18	70554.4	39560.9	37371.5	50602.2	26240	28923.9	21320												297.66	51377.9	39227.2	9526.76	50076.6	38245.6	204869	50293.9												12635.1	100455	31832	62140.2	15892.8	7503.5	10259.8	49753.6
6335.32	30765.6	40854	50367.7	21224.9	14429.5	16883	12753.5												3392.34	57691.1	27950.5	26379.4	32793.4	70564.3	41469.1	10573.9												9036.88	138917	13576.8	10547	29199.6	69794.2	38366.3	150092
5308.68	26249	67184.2	2854.42	32704.9	20447.5	36315.3	28081.7												2331.26	54264.3	50985.1	30582.7	26824.7	45300.9	41361.6	18860												7248.94	35820.7	48371.6	56898.5	84033.2	60468.3	13329.1	11843.9
4737.96	59044.1	17256.9	39376.4	28352.3	63723.8	12825.6	51765.8												7272.58	21935.8	39802.8	33032.9	998.76	34289.9	37721.9	8104.06												5565.92	71868.5	17109.7	32519.2	54763.9	16427.7	28834.1	40410.5
8155.72	51673.9	26332.7	34312.9	45020.5	32920.5	26969.8	16950.2												5582.56	34833.6	32339.2	32422	17279	42194.7	32052.7	28673.8												10786.1	70766.8	25750.1	17892.3	27192.3	53111.9	4083.28	24631.3
3539.12	40725.3	18345	52666.1	25227.3	21533.2	100420	42337.4												11844.9	28677.9	67315.4	25565.1	28431	53072	32928	17514.4												14688.8	76814.3	33867.7	101712	17630.9	20436.2	93853.5	75897.6
5991.74	54300.4	44589.1	41072.2	25821.8	85027.4	30812.3	51041.7												1254.6	40883.6	28515.5	32881.2	15708.7	25799.7	10875.5	26628.7												4186.48	81375.8	22644.7	27019.5	45740	38109.2	10667.4	32910.5
6054.88	30166.2	6394.36	112257	29903.8	55723.1	36029.2	14398.4												4367.32	41271.4	18963.3	22147.4	52598.1	70568.4	13668.5	27975.9												20310.6	163192	24275.2	52474.6	18094.4	89468.4	50569.7	60231
3680.98	39017.2	19927.6	26436	25054.3	59520.5	16486.1	22594.3												2163.98	29046	55160.6	10022	36496.6	46532.5	15902.9	13639.9												110612	35231.6	16339.1	136587	95208	15252.1	56083.2	12734
4900.32	52192.2	8629.68	41852.8	31096.9	6360.74	18607.4	47003.2												2304.2	27471.6	49113.1	28613.9	24812.4	30548.3	33075	36057												7146.6	57460.9	11089.7	28039.4	24981.3	35591.1	77390.5	13868.4
14619.8	87844.1	12937.1	16575.5	15682.5	35850.4	29410.1	67092.4												7087.26	8591.14	43850.3	22676.3	39629.8	69115.3	35453	10070.4												11356.3	25574.7	11331.4	12282.5	30450	36896.6	24332	136206
3705.58	34132.5	131091	12480.4	38247.3	60401.2	43836.4	39575.7												5336.56	18755	42861.4	12802.7	56447.2	18192.5	50442.8	14037.6												14084.2	38332.8	17476.9	12038.3	24145.4	27765.1	101366	75670.5
13853.1	53362.3	34166.1	61949.4	30610.6	187800	39152.5	41046.7												3912.22	81497.3	27151.8	46485.8	24738.6	100030	40312.4	13143.8												8851.98	219332	75755.7	9658.66	10815.4	188502	25725.2	158249
5597.32	57205.7	40171	30481.9	20472.1	21497.1	32757.4	10181.1												3198	49026.2	48913.8	3061.88	19906.3	43999.6	22571.6	18155.6												4066.08	47474.6	25110.3	214382	111971	51191.5	24017.2	115698
4593.64	45874.9	40736.8	35527.3	22462.3	48801.5	27519.2	14007.2												1491.58	14332.8	77858.2	68149.4	38420.3	57867.4	36088.9	3182.42												12240.4	36231.8	32261.2	8118.4	35024.4	72757.7	7852.66	35881.8
7783.44	54854.7	42409.6	23588.1	20916.6	39064.8	20573.8	20228.6												1743.32	39850.4	54913.8	22573	23990.7	38161.2	37977.2	23292.1												15283.9	72897	29977	110609	37912.2	41890.6	90980.3	109195
4567.4	44228.3	19067.5	42002.9	28978	20914.1	18900.2	57910.9												11094.6	34092.3	37647	26612.3	2925.76	54620.2	40304.9	18842												14274.3	103766	97539.5	20764.7	82236.6	18699.8	16668.5	3621.46
3762.98	62985.8	43524.8	42317.7	62994	25242.1	26677.9	54239.7												408.36	49135.2	38613	36992.7	36330.9	51733	50484.8	14016.3												34190.2	113339	66106.5	4087.58	34925.5	8285.24	97146.5	262143
11390.6	26043.2	22955.9	64642.2	22885.4	62402.8	21842.3	21545.5												2113.14	15634.9	40280.9	60120.8	13601.3	60380.7	17817.2	13164.3												1492.96	55811.4	12065.8	30037.2	31234.3	24989	42707.6	39038
9563.66	37041	32859	13675.1	29844.7	19550.4	29251.9	20140.8												2982.34	55527.1	25688.1	25863.6	56178.2	4628.08	38780.3	28754.9												8448.64	14832.4	25087.1	16931.7	27177.7	48856.6	41690.2	98726.3
9739.96	66074.8	8897	50769.5	31380.6	22696	11815.4	73440.8												1054.52	36026.7	41352.6	42048.8	10939.6	34920.5	41322.1	35404.3												6037.2	19668.2	77366.5	35180	67592.6	132302	41952.5	70418.5
2041.8	34955	23296.2	17910.4	29015.7	38912.3	38011.1	39580.6												3435.8	52098.7	52533.3	47315.6	23277.3	47782.2	33308.5	6237.74												5852.3	92319.3	102842	50230.9	20478.3	5891.86	67540.1	13072
4480.48	36704.8	48201.2	31940.6	44864.7	47510.8	32212.1	20172.8												1589.16	50612.9	32419.5	13826.8	13457.8	67967.3	37853.8	6422.24												7318.6	24555.6	4846.1	2895.62	63931.5	50738.3	7755.48	118357
7157.78	137800	41792.9	37063.2	48719.5	41340.3	36974.6	40543.3												4867.52	73408.9	72162.5	29420.8	12285.2	46084.8	46874.5	7992.54												10624.4	194632	37491.7	33995.8	55709.1	20942.7	3154.48	122133
11378.3	25887.4	47678.1	34501.5	20386	20688.6	43666.6	18234.3												1886	6329.58	50699	25589.7	27761.1	37811	49346.6	15929.3												7725.38	151239	8512.28	82658.9	39945.3	16868	81801.5	47732.6
5467.76	37892.2	40635.1	42162.8	26880.4	33829.9	50660.4	58932.6												5370.18	64068.2	33485.5	48844.1	25150.2	51118	41470	49650.2												5843.7	24264.9	27347.1	26912.8	22418.5	86476.4	21239.4	10152.3
4633	46914.7	72616.7	68479	42425.2	64054.3	16878.9	35960.3												2127.08	82302.6	39062.3	20207.3	35105.8	66224	34513.1	13190.5												30869.7	83663.4	11545.5	27931.1	75840	109485	81393	62435.1
9119.22	43757.7	46794.9	30719.7	38936.1	155514	76024.7	14378.7												1494.86	22850.1	41917.6	14201.6	33167.4	74210.8	27264.7	43479.7												5597.74	9757.56	13088.3	54953.1	54500.8	11392.4	32335.1	115982
10472.2	29726.6	23967	23228.1	76888.1	53508.3	2505.1	16321.3												3175.86	105400	46718.7	11682.5	21204.4	32320.3	49317.2	1655.58												6390.66	51790.9	16005.5	53500.6	29360.4	80620.7	9706.82	142788
11006	55822.3	27351.9	36531	16392.6	37108.3	17284	28497.5												1116.02	47013.9	46184	62005.9	27274.8	52812.9	51834.7	31383												18202.8	36565.5	74117.4	12538.8	8899.28	109186	63039.7	65871.7
7593.2	25144.5	17530	67445.8	35847.9	32936.9	49223.8	16061.3												309.96	24812.4	40790.1	23089.6	32510.5	105166	44842.6	4888.02												1665.82	45509.5	39356.2	14520.2	34891.1	188097	20757.8	68327
6254.96	33230.5	12564.9	19920.3	23691.4	33775.8	15567.7	38071.8												1286.58	69559.8	54439	19369.2	35555.2	29484.7	23585.5	6751.06												13350.6	124008	9917.52	26837.2	14797.2	77665.7	52176.2	34618.4
6540.32	59491.8	17268.4	78060.7	22327.8	70700.4	29243.7	35537.2												6095.88	24760.7	26009.6	36478.5	3401.36	11376.7	19047.8	8683.8												22904.4	22869.1	9754.98	49391.5	50690.1	62763.7	262143	77924.6
5798.22	23205.2	35912.7	39849.5	23251.1	36138.2	40375.2	33814.3												3652.28	56425.8	48532.5	27502.8	8113.08	72014	45846.4	23729.2												20046.6	71153.8	31585.2	6840.44	93882.8	52374.9	102486	49445.7
8951.12	46496.5	3282.46	9803.92	32911.5	25725.9	29170.7	58261												2218.92	14224.5	6990.5	23898.9	25826.7	23557	40471.2	31753.7												5713.84	44083.6	44884.3	112794	11161.1	22140.7	70706.6	85589.8
18359	29158.4	14992.1	76369.1	34285	20620.5	29186.3	13887.5												3949.12	67808.3	23347.9	14824	32179.3	26624.6	21207.5	16103.2												41526.8	94214.7	43514.3	21635	38103.2	17059	84352.2	246888
3416.12	52583.3	23187.1	19395.5	38544.1	62404.5	24085	73623.7												3684.26	53011.4	37814.3	14455.8	11252.9	40576.1	42324.2	13778.5												4048.02	124842	8223.32	20614.2	2666	5190.96	10459.3	35085.4
3489.1	26248.2	56726	29067.4	17902.2	57352.4	40845	40559.7												646.98	42591.6	36953.3	29210	10098.3	123060	26155.9	32284.2												3003.12	166744	23631.9	7129.4	30504.2	97297	25401	74854.4
8213.94	30226.8	12455	51131.9	66528.2	13605.4	29106.7	48408.7												8709.22	96077.8	43784.7	46585	12348.4	43313.2	37717.7	43202.5												3870.86	20713.1	6281.44	71168.4	108848	192701	27674.8	30874
11443.9	14548.4	21964.5	31338.8	23944.8	19046.1	24993.6	47651												25896.4	19370	73413	24576.2	15498.8	29280.6	32734.8	15493.1												3752.18	17019.4	17506.2	157118	77953	12438.2	46829.6	18552.8
10915.8	38583.5	41396.1	47053.2	28546.7	15006.8	32325.2	22256.4												7492.34	67352.3	69100.6	37203.4	29433.9	58402	33784.8	24631.2												14601.1	32560.5	21360.7	136160	24929.7	64583.4	60507	207268
11962.2	33631.5	8486.18	9389	10655.1	23103.5	24100.6	36103												3510.42	40924.6	91185.6	44729.4	28554.9	14208.1	38782.8	15543.1												8838.22	54382.1	10877.3	22109.7	30249.6	46378.1	119125	92327.9
9976.12	44763.8	45634.6	34567.1	26607.4	46120.9	24763.2	14936.3												21630.8	27514.3	51737.1	35872.5	26809.9	56129.8	45466.7	26782												19672.5	88647.9	11085.4	59678	19751.6	29048.2	37312.8	4872.76
9797.36	51423.8	47489.5	48626	26072.7	77295.7	27674.2	15891.6												509.22	81576.1	26850.1	17494.7	26910.8	34358.8	21192.4	57992.9												1927.26	61452.2	7336.66	10286.5	23881.3	49659	174552	28328.4
26042.4	39906.9	36510.5	52284	25301.1	66361.8	38154.6	47557.5												3666.22	55078.6	27498.7	46961.4	23362.6	34695	35211.1	10007.3												10876.4	98066.7	19639	4693.88	25665	14285.5	63837.8	43564.2
18559.1	21036.3	28488.4	51963.4	18796.9	47779.8	23713.6	18181.9												5976.98	29885.7	45909.3	24815.7	13276.6	74122.3	45651.5	14924												8504.54	95207.2	69814.8	4942.42	103099	67954.6	7518.98	65422.8
5516.96	40360.4	13032.3	38943.4	54603	28764	35449.4	47055.7												3533.38	42633.4	44718.7	48954	24504.1	70361.7	36836.5	6066.36												14140.1	13796.1	24721.6	20241.8	23517.6	24884.1	44373.4	16439.8
10546	36761.4	33421.6	41808.5	53616.5	15507	61894.4	35073.9												2869.18	83312.8	50707.2	37202.6	27612.7	47886.4	45701	22330.2												6224.68	68341.6	48866.9	27624.1	59917.9	33599.3	22676.5	69213.7
3393.98	122520	31190.3	45574	17698.1	9614.5	25158.4	47450.1												7696.52	61378.6	59313.9	43346.8	39733.1	71219.5	45701	7416.9												10522.1	102269	41727.2	16973.8	46059	53568.5	25296	14840.2
11074.1	13516.1	19138	24368.8	84004.1	12323	22339.3	6748.6												1395.64	29942.3	45468.2	31757	26181.8	34918.1	151002	19038.8												4402.34	142002	56629.3	17457.1	29129.1	31905.1	37781.5	49052.7
11248.8	32669.6	34347.3	42972.9	23575.8	26250.7	10346.8	45952												1264.44	29722.5	24919.8	23127.3	27832.4	18370.5	43281.8	13957.2												8274.06	10378.5	37994.8	15191.9	35753.6	25263.4	47171.9	49007.1
7064.3	32297.3	41726.5	81382.5	92917.5	23804.6	32213.7	32392.5												18559.9	17613.6	38668.7	75989.4	20523	39752.8	30313.9	20659.9												21027.9	35548.1	21023.6	7302.26	84008.2	18486.6	32453.8	28394.6
9318.48	76071.4	30627	88186.9	16951.9	40345.6	25058.4	40909												25778.3	31818.5	6590.34	31260.9	38526.9	30891	32104.8	15739.9												3435.7	45776.1	240570	9188.24	26472.5	83056.2	30170.5	87566.9
2491.16	30811.5	44282.5	28821.4	19170	32122.7	19921.1	7548.1												3313.62	13651.4	46508.8	61147.4	16777.2	96852.7	2794.68	21232.3												5602.9	81136.7	30253.9	6300.36	29228.8	40986.7	187284	232796
14205.7	55459.1	6592.8	52495.6	50617.8	33108.3	52527.6	21401.2												9219.26	14790.3	27619.2	23465.9	26895.2	86334.5	38089.8	21159.3												6167.06	56095.2	28077.3	10830.8	20208.3	78577.3	6637.48	29905.6
8295.12	79508.8	53519.8	60840.7	35905.3	52428.3	49759.2	16324.6												3629.32	63656.6	1025	66985.8	13654.6	39034.5	34419	23642.2												6133.52	178275	197807	20097.3	10268.4	16506	70782.3	31196.5
13235.6	31283	27349.5	20269.6	38391.6	29393.7	21274.1	60975.2												12167.2	13718.6	44249.7	50525.9	23830	59888.7	36715.6	18879.7												4932.96	87652.1	37078	29886.7	42548.5	2131.94	44257.3	56610.4
10942.1	30432.7	28030.1	49286.1	36129.2	35911.1	34951.7	41879												6192.64	79035.7	47162.3	24243.3	38735.2	2924.12	52792.3	121554												1441.36	6787.12	76071.3	8291.26	37860.6	54352	32532.1	262143
11106.1	41432.1	25873.5	41328	21329.8	34485.1	27118.2	44695.7												2611.7	26554.1	39627.3	28237.5	16678.8	82766.7	40623.2	16299.1												4220.88	18715.3	42283.6	24092	36457.1	19801.5	27739.3	62595.1
8191.8	66850.5	49997.9	40572	45473.1	29302.7	42550.6	20266.3												6573.94	41674.9	32250.6	37756.1	13493.1	57055.6	38112.5	16764.1												7027.06	120039	14836.7	32676.6	72902.2	64199.9	48704.4	34596.9
6644.46	56515.2	18712.4	36702.4	19125.7	30692.6	50923.6	17315.9												4384.54	12933	49464	34135	41607.6	42562.1	34951.6	9990.06												10771.5	137041	77871.3	25200.6	21773.5	5782.64	42971.6	31070.1
5364.44	30596.7	31984.1	34284.2	48426.7	6935.56	39271.4	52407.8												2332.9	14111.4	124545	58152.8	35105.8	57726.4	41888.3	13517.7												39110.2	14792.9	33574.4	28321.5	16626.4	10847.2	114062	161768
4716.64	50261.1	43066.4	10322.2	26530.3	54675.1	18939.5	13467.7												5877.76	15680.9	55573.9	38176.7	8942.92	133611	13371.1	16108.1												19237.3	79001.3	22205.2	52281.1	31694.4	35910.2	78779.4	83334
3643.26	17255.3	4827.34	20517.2	56685.8	49104.9	30776.2	84063.1												11077.4	29096.1	17253.6	16224.5	13735.8	23399.5	32608	2786.36												7909.42	122942	103488	2447.56	22622.3	39443.9	48561.6	21079.5
5947.46	55288.5	27918.5	56319.2	35211.6	25636.5	15590.7	32268.6												11130.7	71237.5	55193.4	20907.5	38663.8	86981.5	151463	42159.5												13661.1	157135	262143	13962.1	15960.7	59300.4	262143	8687.72
8004.02	49059	37931.6	43998.7	27741.4	24727.1	48758.8	22477												3432.52	59609.9	36533.5	8106.52	92558.3	60189.6	61662.7	11288.9												1540.26	260314	18200.2	46098.6	38195.2	73684.8	64709.8	17354.8
14058.1	53827.3	52129.9	16378.7	27176.4	56655.4	28710.7	29520.8												3357.9	17746.4	56183.1	38347.3	14441.8	54198.7	23036.2	19691.5												4661.2	21085.5	11463.8	15066.3	44043.2	37066.9	11403.6	69734
6534.58	29597.1	26244.9	17712	15334	23086.3	45147.6	12782.2												1358.74	90629.7	42562.1	49649.4	35679	56287.3	34277.9	13001.9												7235.18	109427	19600.3	50203.4	13085.8	16312.5	12559.4	168399
6175.42	31677.4	40484.2	29865.2	39912.7	26520.4	29997.2	28515.5												4835.54	19220	24919	12081.9	30665.5	110872	42893.8	11199.6												14015.4	8021.22	26908.5	6663.28	49303.8	9226.94	27575	15616.7
4019.64	17891.6	59122.8	46231.6	18185.1	67625.4	71833.6	12379.5												2428.02	39938.1	108201	31844.7	13233.2	29830	41790	14005.6												7968.76	33703.4	44523.9	25447.4	69676.3	33634.6	21926.6	183605
11344.7	48103.7	32948.4	25093.6	29957.1	18951.8	33433.9	27462.6												16556.6	34048.9	46357.1	20134.3	446.08	30560.6	26206.3	9363.58												3481.28	66596.7	58740.6	85220	15627.1	33653.5	138839	160026
8555.88	33891.4	7077.42	27732.4	61175.3	34731.9	23392.1	22307.3												3225.06	14881.4	44057.8	22399.9	15240.5	62113.4	28328.2	8362.36												9797.12	138548	39502.4	38739.6	17390.9	140601	39013.9	10252.9
7175	102334	73130.1	59635.3	51730.5	18975.6	25944	34462.1												3945.02	31787.3	46679.3	24213.8	27672.5	106506	25623.4	24080.9												2383.92	21218.8	12801.1	8476.16	26516.4	26133.7	114678	45391.7
5070.88	35465.8	24274.5	47712.5	33062.4	24036.7	40283.3	48209.4												3701.48	57302.4	63408.1	19029.7	41323.1	54397.2	30228.2	19145.4												22917.3	70881.2	14390.4	5255.46	40030.4	30511.1	10385.4	14496.2
9401.3	40857.3	15635.8	30023.5	62165	58015.8	30624.5	68001.8												16398.4	40590.8	45449.3	56398	19509.4	60880.1	29977.9	39765.9												6290.9	70827	16449.2	34228	15369.9	137334	35084.6	13913.1
12586.2	59801.8	14034.3	32634.4	23819.4	32066.9	32798.4	39141.9												628.12	25210.9	32888.6	86357.5	22403.2	43695.3	27051.4	1015.98												6788.84	127036	9177.92	12506.1	97258.3	94824.5	36383.2	151012
4817.5	48648.1	27019	50539.9	21842.3	57829.7	25282.2	40588.4												6207.4	41993.8	36478.5	20176.1	30342.5	92304.1	39099.5	18439.3												6020.86	105146	39369.9	262143	29246.9	69451.9	46471.8	147076
22682	27384.7	33943.9	66392.1	24705	34031.6	36100.5	62850.5												1430.08	49977.4	31000.9	45261.5	20038.3	55104	124619	14863.3												786.04	60757.3	28495.2	106003	24802.4	50636.8	30572.1	139409
8133.58	27502	30396.6	33610.2	56238.1	52323.4	28899.3	21279.8												4348.46	37573.2	78416.6	14008.1	30636.8	27429.8	39310.3	10068												12132	61861.5	19997.6	20793.9	14886.6	29029.3	143212	262143
8807.62	40884.4	53409.9	29783.2	21590.6	16659.9	41291.1	56923.6												1893.38	80875	55669.8	63691	17107.7	13759.6	83490.1	14479.6												7210.24	48905.6	25765.6	12010.8	50269.6	34648.5	5609.78	148948
7636.66	26507.3	22860.8	35215.7	79331.7	48196.3	39806.9	17438.1												880.68	47315.6	67475.3	25290.4	46505.5	44701.5	25913.2	28875.5												1740.64	94528.6	21646.2	41206	107208	29344.1	6591.9	16221.3
5980.26	34409.7	42138.2	36174.3	15407.8	14918.3	72262.5	15085.5												23386.4	70450.3	66281.4	21370	27769.3	37555.2	34374.5	18279.4												43792.1	153160	20431	114567	23713.6	56482.2	89496.8	122746
7986.8	40239	66260.1	53777.2	22110.5	39942.2	22358.1	26437.6												2640.4	57034.3	48666.2	22269.6	1073.38	31577.4	25176.5	243.54												23760.1	18839.2	59289.3	21360.7	18742.8	4929.52	53169.5	8144.2
3603.9	23983.4	21200.3	43469.8	31064.1	30940.2	38115.2	16226.2												3097.14	47288.6	37470.7	32168.6	23156.8	32982	19456.9	12988.8												6166.2	6876.56	75146.8	115594	36660.9	32183.8	52003.3	90582.1
5378.38	41697	44198.8	25936.6	68641.4	54075.7	36822.9	36423.6												5413.64	26439.3	73948.4	22645.1	30486.8	67396.6	36508.9	24347.4												13980.2	15867.9	25038.9	31712.5	16599.7	18174.4	60879.4	262143
7261.1	37827.4	35184.6	39966	32911.5	5279.98	16223.7	39679												1102.08	58284.8	36289.9	33898	10738.7	89045.4	21264.6	46110.2												31329.8	31512.1	35426	6708	51571.6	42704.2	66404.9	20889.4
6089.32	26657.4	77412.9	29685.6	24343.3	46340.7	16270.4	10163.9												3128.3	11964.6	68624.2	71339.2	18184.3	89275	43070.2	2815.06												35421.7	55348.7	12858.7	44711.4	32378.1	94281.8	37981.9	108065
6605.1	24347.4	32761.5	19560.3	44442.4	27520	27334.7	47953.6												4401.76	32811.5	43856.9	24336.8	26654.9	53327.1	31014.5	12417.3												6002.8	99344.6	8997.32	44505.9	12008.2	80272.4	85271.6	115347
4537.06	44639.2	41937.3	57133.5	53582.1	56643.1	41653.5	29613.5												4765.84	32750	52205.3	65106.4	36782.7	59445.9	29324.4	26395												25496.4	75164.9	12058.1	4288.82	37057.4	10116.2	32764.3	48788.7
5692.44	48372.6	36815.5	47669.1	48729.3	40527.7	35632.3	22953.4												2818.34	47879.8	41827.4	44624.4	21301.1	90520.6	41036.5	13182.3												16226.5	87850.7	38443.7	12034.8	39651.2	40276.4	18733.4	59359.8
2942.16	22695.1	31977.5	33753.7	82311.6	35524.9	25910.4	166849												1949.96	78724.1	35060.7	40169.3	34986.9	29848	14873	33534.7												4021.36	98609.3	27133.9	10718.2	9367.98	76625.1	17271.4	73063.9
3403.82	8556.7	31258.4	102463	73854.9	29843.9	26721.3	34550.7												29713.5	73382.6	15730.9	35645.4	14756.7	78907	42371.3	7675.2												13223.4	547.82	23439.3	136356	17747.8	76674.2	32380.7	32749.7
21891.5	65042.4	38870.5	57351.6	67223.6	20227.8	17828.4	42277.6												3703.12	7768.68	54116.7	29596.3	49778.9	105933	53519.8	14590.3												12501.8	82007.9	18846.9	46186.3	45137.1	66351.6	85921.7	65183.7
10305.8	27876.7	24768.9	36189.9	36453.1	88287.8	37255.1	19720.2												2420.64	9521.02	52170.9	33908.6	19113.4	10029.4	45289.4	15728.4												2247.18	51342	29680.3	23166.7	96947.8	40310.8	13298.2	33261.4
10856	48261.9	65186.7	90236.1	17039.6	27219.9	27966.9	48780.2												2985.62	49495.2	33997.2	18841.1	31766	33095.2	24359.2	37865.1												5467.02	82044	31634.2	31997.2	57211.5	13112.4	26110.5	41268.8
11162.7	43173	45345.2	28276.9	43501	10583.7	119430	55622.2												13240.5	34098.9	35287.1	34328.5	69242.4	100102	32447.5	24141.6												27517.4	21113	24229.6	53593.5	72932.3	118845	108081	2561.08
14253.2	35433.8	10120.4	68369.1	23894	32272.7	34803.3	17310.2												2456.72	31047.7	49274.6	45852.8	15134.7	111281	43144.1	18167.9												7321.18	41869.1	23865.9	18922.6	64559.3	5676.86	9705.96	24268.3
10922.4	50772.8	13923.6	71408.9	20278.6	28185.9	26654.9	49509.1												7029.04	67899.3	39071.4	25123.2	29269.1	60042	44131.9	22832.1												15960.7	67189.2	47914.9	81120.4	37880.4	35313.3	18191.6	6860.22
8441.08	34718	9438.2	50654.7	17777.6	18356.5	18884.6	36233.3												10224.6	73695.9	34247.3	22196.6	40953.3	36825.4	40022.6	869.2												5170.32	11087.1	12176.7	42858.1	192668	75964.7	23337.8	124831
10219.7	48676	20471.3	23311.8	20672.2	23684.1	20789.5	10983.1												5914.66	48132.4	56589.8	40298.9	15507	105704	41562.4	12590.3												9423.88	51805.5	13751.4	26179.3	17770.2	10674.3	88328	72972.7
5263.58	34248.9	35970.9	36014.4	20891.1	29369.1	14897.8	51630.5												2601.86	20050.6	36604	34391.6	20299.1	11860.5	33936.8	6729.74												19747.3	28520.2	51852	41546.6	58791.3	49653.8	29339.8	44959.9
12979.8	46876.1	32745.9	54137.2	8523.08	33128	39105.8	19592.3												7258.64	70314.2	25231.4	32001.3	21308.5	42754	35712.6	11734.2												2384.78	11649.6	3542.34	33312.1	21317.7	87899.7	32677.4	16754.5
13853.1	42926.2	22896	87260.3	24676.3	47112.3	26532.7	27800.5												1454.68	59828	80628.1	47579.7	13310.2	30419.5	30913.7	18654.2												7296.24	21409.7	25172.2	21302.2	124147	31229.2	210831	32317.9
9025.74	42683.5	20102.3	43304.2	36326.8	46687.5	23346.2	48696.5												1808.92	3849.08	48362	49165.6	14265.5	32876.3	40172.2	15049.5												15392.3	30036.4	74325.5	3165.66	39050.9	61908.8	12847.5	210778
4864.24	32060.4	55327.9	48595.7	46199.6	21122.4	49842.1	28008.7												3245.56	40977.9	81741.7	41464.9	15985.9	68703.7	63922.3	33982.4												10000.9	55901.7	69593.8	24325.1	13280.1	70426.3	29351.8	8359.2
6845.36	48940.1	39252.6	30813.1	19270	49695.3	21853.8	15391.4												1652.3	40367	32321.9	21773.5	26153.1	20281.1	12899.9	9975.3												1922.1	77903.1	80792.7	7543.06	35711.5	53759.5	47914	143804
7586.64	5690.8	36462.1	59643.5	29028.8	32772.1	25001.8	12409.1												12566.5	33207.5	52579.2	9774.4	67759.1	82438.7	21284.8	179837												13489.1	22486.4	54666.8	45773.5	8453.8	38595.9	17630.9	163932
7024.94	35737.2	23319.2	37238.7	25584	67819.7	38983.6	56087.2												14947	27232.2	38115.2	35481.4	37303.4	29338.8	43251.6	32288.3												3915.58	54318.5	12918.1	17280.8	12436.5	31280.8	10705.3	86382.7
3989.3	37446.9	53673.9	26873	41580.6	18617.3	81980.3	12872.4												6696.94	35310	25534	53690.3	849.52	53837.9	38291.4	28663.9												6663.28	16416.5	34716.5	59640.1	13918.2	40796.7	71447.1	15767.2
8657.56	46693.3	7001.98	48557.9	15870.3	44977	40057.8	12964.2												419.02	39108.3	36045.6	9379.98	28917.3	106219	19277.2	43916.7												5567.64	162621	41135.5	6411.3	34258.1	8005.74	60429.6	4322.36
16318.8	25183	19742.3	49016.3	47233.6	15060.9	36692.5	29515.9												2058.2	32878.7	116463	9750.62	23051	101855	30843.1	20687												6334.76	126558	7338.38	50341.8	11130.1	12815.7	59434.6	5518.62
8353.34	39894.6	35991.4	14238.5	89683.4	29356	62794.8	10802.7												4018	30540.1	64670.1	22641.8	30598.3	47633.8	37469.9	25393.8												26813.1	6722.62	35383	102978	58834.3	27012.6	16993.6	204877
7871.18	36643.3	10467.3	43538.7	33424.8	18003.1	27345.4	19957.2												8521.44	39212.4	31253.5	14606.7	559.24	50548.9	36959.2	17357.8												6212.64	27016	10761.2	7243.78	18707.6	89750.5	41554.3	62811
9976.94	47024.5	36566.3	30399	46471	5876.94	25356	16299.1												1075.02	40294.8	37491.2	58479.1	23315.1	18181	14714.3	62606.2												4287.96	144737	17609.4	21046.8	24308.8	25510.2	91945.2	18045.4
8781.38	51594.4	65372	33212.5	20837.8	18544.3	25906.3	20239.2												2128.72	40446.5	36020.1	28548.3	42578.5	13965.4	18439.7	29894.7												5221.92	17756.4	86722.4	8519.16	30805.2	152317	64592.9	5280.4
7930.22	41913.5	35099.3	66599.6	23632.4	7239.78	21935.8	22438.5												1020.08	76016.5	28558.1	34936.9	26826.3	66775.1	37459	11663.7												3313.58	26382.2	15066.3	59334.8	45420.9	27307.6	4611.32	4963.06
19173.2	97354.5	24053.9	61342.6	22973.1	37734.8	24470.4	8172.94												3530.1	26861.6	42684.3	19283.9	24877.2	50893.3	49932.1	21009.2												36132.9	90488.3	12470	6765.62	15981.4	36046.9	11177.4	9442.8
7708	43414.1	7034.78	52458.7	21113.4	40712.2	29912	37289.5												4628.08	21814.5	43994.6	21817.7	28304.8	40847.5	42568.7	18245.8												13170	124564	28336.1	8823.6	51397.9	26492.3	15118.8	103981
7999.92	28032.5	23784.1	51234.4	35907	53949.4	22910	49979.8												7939.24	75812.3	48977.8	34299.8	37864.3	78328.9	69859.4	23310.1												4263.88	75519.2	35155.9	40899.9	94932.8	9226.94	37357.5	100952
5576.82	34602.4	7121.7	33186.2	30317	29580.7	45701.1	49222.1												2423.92	10249.2	22245.8	61751.7	27524.9	26444.2	33559.7	29475.7												15614.2	172095	32956.1	2156.02	24328.5	243674	18872.7	48344
6025.36	24636.1	17343.8	31534.7	158868	13339.8	20203.2	30499.1												2510.84	62687.4	51618.2	24240	57705.9	60423.3	37939.4	17580.8												2198.16	35566.2	5337.16	26666	21193	13004.1	36093.3	87862.8
3653.1	34845.9	42654.8	61495.1	27519.2	27565.1	47143.4	39347.7												10413.2	78925	56061.8	17993.3	65569.7	53338.5	33699.1	34653.2												25467.2	48374.1	11432	45680.6	42962.2	98287.7	95652.6	14626
6979.02	51048.3	42587.5	56636.6	22609.9	23128.1	2672.38	46131.6												20436	32082.5	16497.6	25848	37523.2	44065.2	59241.8	8980.64												12169	101458	40363.2	53027.6	40835.4	10269.3	27161.4	41012.5
8739.56	32192.4	40972.1	75467.9	56833.4	31800.4	48134.8	52407												3670.32	32926.3	27048.5	41082	32337.5	34958.2	38426.6	19019.9												8431.44	21525.8	22700.6	6572.98	37694.7	41882	132678	190359
6963.44	32400.7	23503.7	50647.3	103448	29577.4	35372.3	57463.1												27098.5	58505.4	56909.6	52664.5	13130.7	39668.3	42733.3	11931.8												4209.7	36662.7	12286.8	17181.1	50286.8	29585.7	37604.4	66498.6
5063.5	45626.4	174063	27772.6	24951	25887.4	21972.7	9500.52												6065.54	23247.8	32990.2	36807.3	22592.6	55090.1	36696.2	344.4												11198.9	203099	56243.1	42011	20734.6	14620	98230.9	85691.3
8385.32	27820.1	42240.7	71898.4	17881.7	52681.7	23504.5	11329.9												3080.74	6519	34038.2	20886.2	41840.5	98696.8	39033.1	7942.52												7009	195798	36667	262143	19933.9	26720.2	49332.2	61606.1
5476.78	40518.7	10149.1	50175.8	42223.4	12336.9	28217.8	11443.1												1640.82	26711.5	29957.1	33443.7	30349.8	2432.94	44543.5	11518.5												12753.8	27069.4	10078.3	262143	35517.1	32198.4	157346	66107.3
4999.54	30935.3	46606.3	62148.6	35801.2	48719.5	56867	76720.8												1807.28	42476.8	22800.1	7622.72	33725	69010.4	65620.8	3255.4												14750.7	96345.8	29107.6	155260	79531.1	44654.6	113680	129845
5034.8	50653.9	107362	69740.2	40362	44428.4	50816.2	9608.76												1532.58	38860.6	34981.2	34836.1	48689.1	35868.4	185798	22444.2												2670.3	108258	13276.7	14776.5	10217.7	15565.1	72831.7	10668.3
6155.74	44344	57950.2	61561.5	22243.3	49286.9	24267.1	78164.9												11320.1	52912.1	51008.1	26952.6	20076.1	57081.8	47347.4	13032.3												18809.1	48213.3	2696.1	61894.2	43441.2	73789.7	59931.7	73159.3
13092.1	46590.8	9598.92	23903.8	50084.8	48087.3	24798.4	40175.1												9580.88	80344.4	18530.4	1020.08	7744.9	21320	24843	23647.2												15798.2	149932	7963.6	71446.2	41986.1	62498.8	24028.4	109011
4150.84	38556.4	5512.86	42372.7	11890	19630	1580.14	40613.8												1772.02	15966.2	48248.8	19930.9	44632.6	60260.2	34828.1	11572.7												8579.36	26587.8	5454.98	32668.8	18764.3	20030.3	31537.1	100367
6220.52	33752.8	147519	39970.9	49793.7	28932.9	19052.7	12490.2												3175.86	30035	48797.4	29127.2	10644.4	47496	24921.1	17257.7												5756.84	141737	23855.5	141116	30148.2	36765	38798.9	105101
4602.66	43881.5	19075.7	27935.8	59437.7	32000.5	34078.4	35895.5												4982.32	81278.4	57253.2	46614.5	16244.2	79944.3	30713.8	48963.8												11372.6	167802	59039	24924.5	80907.9	91765.4	10549.6	122299
7175.82	43139.4	44458.8	12782.2	32668.8	25780.8	14687.8	20832.9												1052.88	49692.8	45085.2	28957.5	17573.4	42567	37381.7	16900.2												15347.6	53202.2	49701.1	105220	42153.8	63032	13815	121750
4741.24	42653.9	40346.5	22662.3	15677.6	17598	62028.9	39083.7												29757	25942.3	38674.5	36525.3	59995.3	93541.5	38719	19330.7												5088.62	11551.5	100557	10672.6	28809.1	27010	30608.3	16328.8
6083.58	26714	11393.9	42329.2	17593.1	47829.8	39328.8	29212.5												972.52	8311.52	43966.8	25252.7	30026.8	13535.7	54605.9	13439.8												11270.3	111740	37731.6	5202.14	30796.6	49253.1	15377.7	62052.4
9088.06	17060.1	18043.3	79319.4	3902.38	27826.7	19122.4	15728.4												5318.52	34554.8	30836.1	7685.86	22286.8	51865.8	37931.9	15129												4766.98	32269.8	8848.54	172698	55592.1	25049.2	35616	13692.9
8859.28	44037.3	41714.2	20766.5	36210.4	33741.4	32965.6	11485.7												4356.66	38157.9	53399.2	51753.5	26510.6	34600.7	49752.4	29852.9												20966.8	25263.4	81399	217807	15371.6	44103.4	17385.8	85726.5
3823.66	65663.1	41663.4	74863.5	48831	29856.2	55419.7	18655.8												8404.18	20371.3	45903.6	33192.8	21820.2	59491.8	30149.3	7612.06												21427.8	157872	29758.6	18028.2	24895.3	311.32	98795.1	28232.1
6945.4	40477.7	75982	38982.8	23207.6	29723.4	29068.2	75486.7												3530.92	32646.7	37171.4	20759.1	12717.4	68988.2	61248.6	30047.3												4748.92	56839.1	82677.8	52053.2	18100.4	42466.8	111503	12847.5
7341.46	37918.4	39915.1	69323.6	29009.1	19570.1	25060	15161.8												11218.4	7974.5	32543.3	31971.8	16434.4	52412.8	52804.1	4758.46												6861.08	46734.1	10369	17582.7	37807.3	13813.3	91648.5	34933.2
10501.7	36583.5	43551.8	27807	33252.6	27589.7	42693.3	51161.4												1079.94	64197.8	52466.1	25109.2	25700.4	41493.6	31363.9	27928.4												8428.86	166590	36378.9	73297.8	20367.4	33626.9	155003	26125.1
4621.52	31939.8	135987	44813	74246.9	17283.1	32625.3	17239.7												3849.08	34352.3	56703	20539.4	40391.6	22077.7	19876.1	56875.2												7635.08	105716	27033.2	32223.3	35278.9	17065.8	9331	35741.6
5011.02	32185	28353.1	57418	34590.1	47013.1	48580.9	12856												8102.42	30854.1	20321.2	23789.8	19910.4	54590.7	44311.7	17189.7												25549.7	31707.3	33116	179047	10025.9	137968	14508.2	35759.7
7080.7	53268	19108.5	58021.6	24973.9	44216.9	41367.4	14465.6												2528.06	107787	44385.8	83846.6	34585.1	51283.6	36695.4	7469.38												9005.06	132272	28966.5	7156.06	48528.1	137618	60387.5	118245
6041.76	169595	10517.3	49486.2	49118	37774.9	35096.8	18280.3												2870	58188.8	2076.24	29501.1	8796.14	54903.1	39699.2	14436.1												24172	229101	64577.4	27733.3	94727.3	57434.2	20989.2	22470.1
10721.5	24510.6	24020.3	67252.3	34960.7	45822.4	31254.3	142498												1338.24	49989.7	60360.2	74146	32285	49628	52416.8	14738.7												8497.66	114413	107708	4177.02	37060.8	75324.8	28223.5	126596
5056.94	33896.3	42470.3	6214.78	24670.5	34806.5	33149.3	19885.8												6384.52	56452.9	46630.1	38075.1	29924.3	105704	39498.5	13284.8												2457.02	3974.92	29908.2	70760.8	40212.7	21237.7	12632.5	99106.4
8602.62	49775.6	3627.68	26719.7	24563.1	61188.4	7372.62	45925.7												4641.2	12901.9	47869.1	33663.5	28290.8	40376.8	34554.2	104250												13830.5	93841.5	50117.4	262143	25346.8	14139.3	28824.6	98175
4486.22	50664.5	29438	48760.5	43429.7	51355	27826.7	18936.3												5150.42	33052.6	57346.7	40450.6	24661.5	66746.4	26300.4	6478.82												8805.54	102822	35764.8	3034.94	12002.2	136581	18257.8	39388
3844.16	18552.5	20723.9	35580.6	45442.8	50492.3	25646.3	22526.2												1311.18	67918.1	30589.3	29119	43621.5	62857.9	49208.9	12286.1												1359.66	25419	38322.5	120708	98258.4	62209	110811	262143
9589.08	67868.1	36137.4	39674.1	26035.8	39723.3	76758.6	35324.8												7106.12	52630.1	13449.6	74991.5	17636.6	28809.9	44788.8	44225.9												46104.6	74677.2	7023.62	13702.4	9419.58	35160.2	15595.2	32827.9
8817.46	32920.5	44824.5	52736.7	66503.6	22283.5	34870.5	18791.9												6530.48	37759.4	10783.8	51458.3	29587.2	29023.1	34164.5	9801.46												14581.3	51505.4	47127.1	16366.7	16326.2	60640.3	47410.9	38542.6
10407.4	66235.5	49193.4	31226.4	8720.7	43546.9	44644.1	19447.9												1403.02	69221.1	58316.8	20033.4	29388.8	77549	41974	23206.8												15805.9	38249.4	39750.9	86151.4	31571.5	12532.8	9693.06	80367
3812.18	50006.1	56913.7	62461	26684.4	17731.7	24047.3	12348.4												5426.76	12129.4	38694.2	24373.7	19375	41847.9	41641.3	17627.5												4101.34	29080.9	22577.6	29334.6	12687.6	122145	75104.7	21795
5262.76	43119.7	9089.7	38854.9	28903.4	32009.5	36190.7	48145.5												218.94	42529.3	64309.3	20595.1	40216.1	41220.6	73711.7	14507.4												20059.5	187354	57416.2	12888	118557	26023.6	31043.4	40917.9
3863.02	38628.6	15365.2	64743.1	32616.3	24000.6	35506.8	54474.2												4632.18	28881.2	17156.9	39806.1	20450	41659.3	38461.9	12701.8												4739.46	8098.62	78939.4	22704.9	26976.5	51436.6	30249.6	79332.4
5286.54	31372.4	34458	52738.3	28681.1	85032.4	72337.1	13967.9												13950.7	56375	41399.3	30357.2	13989.2	35761.8	49567.6	29081.3												9354.22	120063	27309.3	26994.5	27825.3	72027.6	20191.9	65588.8
19987.5	31083.7	13393.1	110816	30549.1	33492.1	24402.4	20530.3												2312.4	27645.5	53541.9	23565.2	22989.5	52607.9	35243	6906.86												11813.8	171457	77067.2	29344.1	43793.8	38924.5	22823.5	56675.7
5114.34	40280	37991.4	25445.4	43980.7	15933.4	33651.2	14430.4												2784.72	57170.4	51952.7	42369.4	37659.3	56218.4	45683.4	12808.4												28258.7	97648.7	14188.3	143966	11194.6	38856.5	218354	119212
8091.76	13165.1	55821.5	32787.7	32266.2	48734.2	30359.7	44320.2												1763	17170.8	33465.8	51175.4	21620.9	51429.6	32970	29932.5												21933.4	14893.5	68299.5	102894	25277.1	31116.5	25652.1	46509.7
5717.86	49108.2	21193.7	49892.1	42303.8	87588.3	72794.7	27100.2												399.34	41149.2	27105.9	26048.9	12396.8	49004	34700.4	16646												9143.52	177203	17283.4	13913.9	17790	116881	14259.7	25880
5576	30983.7	58015.8	55623.9	15834.2	22826.3	30085	24017												3827.76	64515.1	35287.9	46945	42671.2	86068	47638.1	11818.7												5039.6	91386.2	42362.7	97517.1	27051.3	64486.2	7544.78	24608.9
7370.16	33314.1	48474.3	50334.9	26657.4	52653	54693.2	36207.9												21465.1	20209.7	41239.4	32162	35104.2	44832.7	21550.2	25027.2												5706.96	90061.8	9204.58	20113.7	16954	28729.2	18945.8	5874.66
3726.9	29017.3	23888.2	39760.2	36988.6	31445.4	37852.8	24270.4												9634.18	47337.8	41845.4	41236.2	38982.8	203366	149712	32285												9251.88	41827	45016.7	34321.7	23135.7	39983.1	14537.4	149439
6765.82	60174.1	44780.2	7667.82	49131.9	98432.8	26635.2	67370.4												3326.74	35124.7	34627.8	15803.9	14310.6	18808.3	214313	17985.9												12270.5	35788	37641.3	28280.2	18322.3	4699.04	95921	133422
9081.5	55756.7	54115.1	58336.4	21578.3	27192.8	38649.9	1022.54												3792.5	15749.7	33816	92151.6	48850.7	2911	43027.3	6055.7												6704.56	20870.5	17563.8	21620.4	111707	13551	63290.8	91778.3
7452.16	41805.2	8516.52	36766.3	30671.3	26995.2	24785.3	23922.7												10673.1	47129.5	23416.7	31310.1	22667.3	44102.9	29362.2	25610.2												13937.2	142443	111349	9293.16	57569.3	6551.48	199048	15521.3
4745.34	51323	15161.8	31656.1	36956.6	61517.2	30121.9	30094												5649.8	17060.1	58475.8	40251.3	37720	64906.3	35143.9	8723.16												6914.4	135285	62083.4	14577.9	30679.6	55456.2	15866.1	140734
8808.44	20450	28691.8	67078.5	34853.3	47249.2	46384.9	58690.7												10728.9	69681.1	32394.1	32155.5	18974.8	30713.9	30730.6	20042.4												14354.3	80883	17358.2	11858.5	6758.74	77217.7	31052.9	28214.9
13345.5	44446.5	48357.9	58694.8	44087.3	37929.9	59703.4	84602.7												3627.68	37886.5	33500.3	24527.8	16673.9	69502.4	38612.3	39947.9												25810.3	196409	15554.8	65485.6	11209.2	91002.6	67314.8	43546.1
8721.52	33441.2	33185.4	61103.1	24030.1	28947.6	20849.3	35343.6												3717.88	41443.6	43891.3	31292	35784	15073.2	45833.8	33739.7												9929.56	37434.9	69904.2	34031.9	44056.9	17444.2	21756.3	133088
8801.06	51985.5	40321.9	47889.6	37423.2	69249	20391.8	13156.9												5571.08	61058.8	36812.3	17098.6	26429.4	72156.7	15922.2	11782.6												4752.36	198409	13039.3	32299	23334.4	47399.8	10234	123704
6027.82	41000.8	40025.8	34406.4	32936.1	29397.8	48894.1	16706.7												2294.36	36629.4	39589.6	34165.3	28601.6	34530.2	41878.2	49800.2												4367.94	131006	38579.6	44560.9	22371.2	10452.4	30264.3	10098.1
5706.38	67750	64486.4	41547.8	95821.1	40785.2	22322	22846												7694.88	52348	46073.3	15492.3	31218.2	51077.8	39655.6	28331												5154.84	67280.4	24166.9	262143	14896.1	19649.3	242386	54824.1
2215.64	48949.9	33192	102254	39571.6	16724.7	20282.7	21638.2												7306.2	81436.7	49280.4	41736.4	31347	94170.4	31439.5	12149.9												4703.34	37237.1	8200.96	7455.34	63918.6	94278.4	6730.36	41360
13669.4	54044.6	7781.8	40915.5	25376.5	18388.5	25852.1	18064.6												5261.12	31222.3	41385.4	14933	58241.3	73616.3	33973	23116.6												24649.3	22427.9	28391.2	262143	4314.62	47717.1	37403.1	71490.1
12725.6	35484.7	12918.3	30511.4	14102.4	45411.6	50904.8	18149.9												2295.18	22577.9	22163	9596.46	33499.5	38445.7	42750.1	9147.1												6591.9	123522	13425.5	120169	85157.2	12724.6	12333.3	130228
9853.94	167583	16978.9	43392.8	15380.7	19908	66959.6	41032.8												1163.58	63217.1	38724.5	67864	27468.4	33265.8	35679	26582.8												10081.8	99987.9	49907.5	83868.1	70000.6	56004.9	33320.7	11986.7
12720.7	46530.1	9466.08	83725.3	49501.8	110611	38556.4	30097.3												827.38	56751.4	47904.4	48497.3	14419.7	32299	65971.9	1586.7												10227.1	32642.2	55455.4	33437.7	24965.8	43138.5	41417.6	11162.8
7691.6	23081.4	13006.8	23951.4	37989	45273.8	25205.2	21951.4												1371.04	30931.2	43477.2	25921.8	49747.8	13258.6	29734.3	32641.7												4924.36	94480.5	48722.4	53674.3	57472.1	92912.7	12472.6	191684
7212.72	37299.3	19208.5	20034.2	68916.9	25460.2	18747.7	13789.1												3084.02	70059.2	12994.5	78541.2	29242	84989.7	36799.6	18356.5												4112.52	104308	9951.92	28248.4	148717	11813	85051.4	81035.2
5799.86	59992.8	23365.1	70325.7	85054.5	16554.2	37785.6	37597.8												8705.94	45316.5	1234.92	22789.4	28860.7	42524.4	31505.9	20785.4												11751.9	53909.1	301.86	2590.32	45737.4	19348.3	8870.9	39877.3
9866.24	40430.9	34271.1	22322.9	73713.9	35492.1	22586.1	93587.4												1069.28	33328.1	29858.7	18636.1	24258.1	45571.5	140740	23055.9												8882.94	25290	33804.9	36077	33761.9	69774.4	21790.7	118242
11284.8	26279.4	11940.8	21329	21410.2	58068.3	51318.9	40977												3608.82	32316.2	24704.1	28504.8	5434.14	74304.3	34249.3	27284.7												431.72	51377.3	19572.7	262143	107275	16488.8	38465.2	56770.3
8425.5	63092.4	25119.1	54489	58028.9	36248.1	35485.5	32312.1												4007.34	41405.1	30727.9	41515	40507.2	117828	94218.6	12676.4												6865.38	34971	31542.2	181488	13542.4	860.86	26993.7	90097
3835.96	72081.3	19654.6	58460.3	32827.9	4979.86	49291.8	156085												7217.64	52705.5	78498.6	60739.9	27666.8	79195.6	30254.3	64537.3												7222.28	46796	195783	54413.9	32885.5	14063.6	45975.6	14642.4
9183.18	24834.5	7689.96	54634.1	23616	132549	31814.4	30669.6												1547.34	34335.9	55337.7	32273.6	27347.8	27157.6	41938.7	24808.3												9792.82	131939	13840	204.68	15967.6	6288.32	28408.4	113923
4571.5	43031.1	6477.18	34557.3	30363.8	43131.2	42710.5	2141.02												8473.88	19083.9	38614.6	49509.1	12930.6	90148.3	130344	16454.1												32173.5	98292	28478.9	5632.14	18094.4	10787.8	40447.5	48599.5
7240.6	53380.4	28088.3	31028.8	34368.7	33884	107989	108086												2529.7	70955.4	53914.2	28464.7	21106.8	21839.1	39390.1	32181.7												15193.6	91192.7	17660.1	1339.88	8990.44	12081.3	101803	75422
9720.28	46134.8	31496.2	38212.8	21900.6	40143.9	56216.7	7350.48												14432.8	79335.8	61924.8	26430.2	30360.5	60301.2	30653.3	12152.4												5027.56	2228.26	36396.1	42943.2	13937.2	23123.7	260810	262143
13505.4	48687.5	37985.7	30404.8	19721.8	46322.6	39753.6	21775.1												1817.12	56366.8	39301	18536.1	20948.5	38130.8	29347.1	50975.3												7781.28	69511.2	262143	16870.6	60296.3	14597.6	31241.2	64644.5
6091.78	19190.5	9229.1	29439.6	26349.9	45241.9	44571.9	55840.4												7226.66	16454.9	72246.1	29658.6	32902.5	4251.7	37636.2	14061.4												30313.3	88658.3	56993.9	15225.4	61373.9	54535.2	40337.4	33405.8
26926.3	34307.2	54098.7	64513.5	32688.5	27025.6	28707.4	13748.1												16313.9	14814.1	30766.4	26900.9	56951.5	40114.4	39884	16128.6												7899.1	56548.4	66191.6	39152.4	21080.3	9529.66	78217.9	22929.3
6523.92	43984.8	65561.5	32063.6	51995.4	26553.2	43469.8	17751.4												31466.7	42392.4	63355.7	20206.4	14468.9	40131.6	29696.5	11639.1												7344.4	41158.7	3575.02	262143	39471.4	9189.1	34748.3	69546.5
9621.06	33845.5	34541.7	60399.6	41282.9	54594	31442.9	30150.6												8196.72	40088.2	26479.4	42097.2	23094.5	55187.6	21832.4	25797.2												6564.38	1714.84	15964.2	4060.06	38960.6	49708	56649.1	33454
5616.18	35032	21434.8	54916.2	33964.4	108154	41141.9	20233.5												1963.08	26039.1	33870.1	20076.1	13416	12585.4	36696.2	16762.4												9961.38	149484	29599.5	11825.9	32667.1	25669.3	9238.12	96625.3
12628.8	41332.9	27267.5	20850.1	38679.4	19679.2	48394.8	16734.6												3047.12	22456.5	38148.9	18330.3	20169.5	85914.7	30256.8	19160.9												2348.66	201734	22857.1	98859.6	141031	104998	31498.4	39351
3196.36	60294.6	28832.8	41513.3	42384.2	41426.4	28582.7	60367.6												185.32	46437.4	42117.7	19371.7	29966.9	33534.7	46000.9	33939.8												5376.72	33270	98809.7	33551.2	30881.7	104116	80426.3	23524.4
6095.06	68714.4	8453.38	54913.8	46339	27045.2	53742.8	44225.9												2459.18	17269.2	24181	1720.36	26486.8	73863.1	40885.3	13910.5												5080.02	148305	24772.3	82603	39056.9	48956.4	111011	110613
4885.56	43776.5	10924.9	51500.9	26210.5	18217.9	28565.5	21695.6												578.92	39647	35852.9	26290.8	29724.2	63211.3	20836.2	40617.1												18584.6	20742.3	16546.4	239636	24359.5	2980.76	24228.8	16176.6
7806.4	30973	72102.6	9573.5	28417.1	28810.7	38531.8	5425.94												76.26	22623	113461	20906.7	10651	20890.3	36209	13533.3												4287.96	102868	32075.4	20311.5	53196.2	30868.8	12879.4	192030
9154.48	53363.1	21616	37698.7	38611.3	22147.4	29677.4	30763.1												2505.92	46339.8	42514.5	43146.8	38620.4	86573.1	40116.7	73549.9												13797	119261	95280.3	22100.3	29989.1	10861.8	45616.1	163328
14657.5	44473.5	23702.1	8699.38	39774.9	43166.4	16338.5	4295.16												10299.2	16602.5	33520	14274.6	24053.9	24999.3	34511.4	3111.9												2644.5	124804	50503.5	18948.4	63628.8	23895.1	55106.2	21696.1
8964.24	28610.6	39131.2	58793.2	43453.4	48161.9	12992.1	19434												7259.46	6501.78	47132	53351.7	26936.2	52697.3	20085.2	30454.8												8929.38	90268.2	8813.28	120480	19885.8	112868	262143	75945.7
6040.12	45542	13575.9	40577.7	51915.8	28404.8	30045.6	21432.3												5836.76	70789.8	40851.6	40617.9	21717.7	117649	25403.3	7232.4												15308.9	84305.8	40985	22163.9	27971.5	31832	31903.4	262143
2712.56	32890.2	95553	41878.2	23497.1	37458.4	8509.96	60851.4												36202.2	61294.2	17214.3	68338	43094.3	35436.3	41220.5	29383.9												10019	7262.7	13732.5	26911.1	15460.2	4568.32	27450.3	14321.6
12851	55395.9	10680.5	29251.9	51276.2	45332.9	31497	22820.6												6142.62	8726.44	36664.7	12382.8	32235.8	36722.9	34736.5	22780.4												3308.42	36802.8	29589.2	8526.04	17644.6	25326.1	29342.3	124267
7868.72	70985.8	16022	47995.4	46560.4	16592.7	36116.9	20235.1												3621.12	38168.5	38620.4	28591.8	21592.2	9850.66	63913.9	12373.8												6499.88	172730	90584.7	25150.7	14536.6	36018.5	17790	63815.4
4018	35325.6	13236.4	81777.8	37874.2	17829.3	24302.3	10020.4												10041.7	25383.1	22335.2	21718.5	33808.6	35093.5	39780.7	34870.5												4503.82	31135.4	98065.8	42415.2	17281.7	103905	26046.8	16535.2
7537.44	48454.6	44666.2	22161.3	28809.9	44403	54772.7	15613.6												2508.38	13935.9	2445.24	44001.2	44410.4	75426.9	26377.7	19523.4												17000.5	17483.8	9076.44	65009.1	20843	77050	72968.4	13359.2
8295.12	73054.6	26324.5	46205.4	22471.3	29771.7	24626.2	35909.4												3514.52	39784.8	58519.3	21798.1	19416.8	83748.2	20543	1925.36												15038	33438.5	10125.6	33935.6	113146	81430.8	56408.3	189183
9115.94	18254	33765.1	46481.7	6012.24	51761.7	30695.9	25035.4												5567.8	60113.4	66541.4	5356.24	40281.7	51259.8	20669.9	32960.7												15137.7	89663.6	7332.36	11841.3	30448.3	22386.7	21242	155034
4578.06	26116.2	34429.3	36498.2	27181.4	40553.9	17466	37547												3808.08	27483.9	34372.8	2906.9	62532.4	113260	39542.2	14701.8												16679.7	101398	2943.78	27108.9	104682	42025.6	50289.4	135711
9721.92	48927.8	18588.6	34810.6	85357.1	37607.7	30324.4	16481.2												15886.7	6869.14	4008.16	22496.7	23502.8	47725.6	41548.1	4482.12												6501.6	22421.1	57202	102528	15145.5	113221	14478.1	44628
9621.06	102058	25636.5	30870.5	17776.8	35073	34495.8	37979.9												16306.5	23441.3	14764.1	10381.2	38150.5	65812.4	35296	6573.94												5995.06	24189.2	57167.6	6676.18	13078.9	166960	12827.8	62510
7826.9	44147.2	34504.8	33905.4	47159.8	14837.9	38998.4	69388.4												6810.92	78685.6	41785.6	24172.8	20993.6	87597.3	47149.2	12011.4												4493.5	41274.8	88739.1	34604.7	43590	197292	33765.3	75918.2
10450.1	34830.3	16008	54944.9	46789.2	10952.7	23569.3	33246.9												1532.58	16571.4	83551.4	14039.2	14388.5	108333	39526.2	24919												5342.32	108284	109064	11480.1	40235.1	52463.4	69861.2	60634.3
6774.84	41418.2	10866.6	44087.3	31372.4	61391.8	34836.1	46974.5												10011.4	22427	66860.3	18669.8	11654.7	48111	31321.1	48937.6												7850.94	57516.8	58222	256003	54166.2	23743.7	9773.9	15191
4746.16	22210.5	29872.6	49865	50110.2	41406.7	42293.1	18318												4806.02	14544.3	35922.6	24447.5	19244.6	58332.3	39437.2	373.1												10135.1	67081.7	105673	72107.6	23204.5	5235.68	7537.04	84311
5105.32	39291.1	62750.5	60891.6	27259.3	28618	9935.94	11971.2												6807.64	37063.2	72341.2	12499.3	14350	73274.4	22702.7	3920.42												4138.32	141926	56919.1	47364.5	40686.6	21235.1	136387	82485.2
3790.86	32540.1	64201.9	49610	48223.4	25958.7	28166.2	20677.1												1096.34	35894.7	38508.8	31035.4	29935.7	12509.9	34099	16413.1												4619.06	159834	38591.6	30855.1	61360.1	44481.8	36211.2	182190
5426.76	75206.3	17870.3	66192	23771	51972.4	31444.5	44252.1												1665.42	6441.92	31706.1	14176.2	555.96	58359.4	30177	29501.1												18774.7	66277.6	2883.58	17998.9	92777.7	17048.6	35616	177574
13492.3	16404.1	25991.5	46526.8	126427	32669.6	59603.3	10682.1												3208.66	23184.7	70393.7	35470.7	18928.1	132241	57435.8	12395.9												5416.28	150569	67822.2	5184.08	103032	158020	27708.3	11317.6
8521.44	47861.8	11302.9	47636.3	34679.4	22461.4	57313.9	70421.6												2742.9	31747.1	33819.3	19067.5	15957.2	35839.7	42446	24259.7												12537.1	109250	38645.8	22849.3	42687	10976.2	18493.4	71802.3
3475.98	32212.9	53774.8	86886.4	32262.1	24203.9	44173.4	30545.8												3002.02	35662.6	34776.2	82203.4	32866.4	103416	3444.84	18885.4												10931.5	10584	54934.2	59664.2	23645.7	37670.6	13146.8	133281
7784.26	53708.4	47506.7	30311.3	39646.2	39651.1	40112.8	35010.7												3632.6	37716.7	19734.1	13388.1	19746.4	55852.7	26465.9	41498.6												8933.68	36298	36915.5	19110.9	39461.1	25158.4	31089.9	196090
5816.26	32066.1	35970.1	71267	30517.1	26529.5	66207.6	21581.6												5047.1	10044.2	52289.8	50583.3	32551.5	36725.3	32741.5	4305.82												4026.52	93757.2	34045.7	24554.7	14299.2	43979.5	7978.22	170222
2933.14	27399.5	17848.9	95266.8	46632.6	33241.2	35138.6	50138.9												3261.96	21936.6	38612.2	38993.5	31928.3	30055.5	37875.6	10718.2												4844.38	165338	54647	15680.4	12743.5	82588.4	19890.1	202678
4857.68	42891.7	17250.3	82900.4	16776.4	41698.6	1526.84	28663.1												1361.2	31149.3	37508.4	47409.1	34941.8	60440.6	65525	28048.1												5147.96	76135.8	158317	221648	17387.5	101314	51330	32329.1
3524.36	31511	45240.2	35928.3	24905	49619	54795.7	23473.3												6018.8	25755.4	54925.2	8809.26	36090.7	28777.9	32443.3	74731.5												6006.24	163852	28142.6	31087.3	29264.9	52055.8	30620.3	88496.6
13703	34983.7	13137.2	70415	21539.8	28984.5	46630.9	63891.9												5713.76	89946.6	46262.8	48909.7	24970.6	9975.3	28859	5469.4												141.9	113567	32348	135438	31533.6	21182.7	49692.5	26793.3
5460.38	52222.5	58311	58444.7	62792.3	35406.8	35282.1	36089												5211.1	43645.3	15244.6	13373.4	35695.4	44895.8	35729.4	38010.3												1164.44	57669.9	47211.4	33902.9	57662.1	82297.7	42238.9	6780.24
9674.36	50136.4	20821.4	43365.7	34180.1	22467.2	88236.9	6785.5												3889.26	34500.7	35789.7	14279.5	17418.4	26468.8	43149.1	11355.4												6559.22	114571	15594.4	71877.1	26436.4	100813	16833.6	13687.8
14140.1	33981.6	39127.1	54041.3	101322	49428.8	38958.2	16227												10868.3	67854.2	39226.3	13662	3454.66	85014.3	18507.7	788.02												10984.8	64973.9	64457	37158	13455.6	102311	14411	101270
5980.26	24823	39183.7	63445.9	26509.8	23298.7	46717	20659.9												12919.9	109062	43560	51278.7	27218.3	106658	45687.6	17079.8												6625.44	94481.3	13873.5	120546	22452.9	11282.3	10485.1	139924
3489.1	42681.8	32968.9	50963.8	68099.4	40799.1	19435.6	47162.3												1424.34	52372.6	40977	13745.7	2771.6	47225.4	35532.8	23501.2												26330.6	13225.9	16646.2	9642.32	14050.7	24466.1	33070.4	44673.6
3767.9	31320.7	40403.9	78780.7	36807.3	22819	44505.5	13679.2												5316.06	18637.8	75016.1	26346.6	19353.6	102619	29565.5	5491.54												22928.5	26460.5	7051.14	262143	45762.3	3637.8	3584.48	84383.2
3402.18	33879.1	51861.7	37614.2	25845.6	25020.7	46312.8	33585.6												9414.42	26495	47513.3	36921.3	22071.1	85075	44919.8	19570.1												11541.2	119184	3200.06	15660.6	30825.8	39434.4	50874.2	51002.3
19427.4	27183	13538.2	55073.7	63303.2	20077.7	18729.6	15056												3163.56	33471.6	54829.3	12471.4	35690.5	32882.8	30575.2	27582.3												9953.64	107890	65999.8	29557.3	24820.5	40765.7	25020	129101
8213.94	39141.1	12527.1	35105	47346	22998.5	48357	31735.6												195.16	87744.9	50326.7	34633.5	37973.4	40325.1	20005.4	49296.8												4131.44	16439.8	32758.3	49960.8	38673.3	110814	102177	12947.3
5808.06	56675.1	43586.3	48569.4	28568.8	32213.7	41468.2	19483.2												6223.8	30454.8	30038.2	56232.3	23938.3	71395.8	28214.8	39999.6												18817.7	15031.9	36971.4	166498	24046.5	12279.9	31837.2	41741.8
8506.68	31543.8	55225.4	43095.1	38990.2	14114.7	13007.7	36403.9												3138.96	17803	25262.6	17040.4	23793.9	48005.3	25483.9	13978.5												11226.4	45793.3	23734.3	139329	40669.4	98029.7	110119	37778.1
5112.7	41880.7	15141.3	46959.8	55778.9	91320.1	29428.2	25786.5												5872.84	33500.3	34208.8	14074.5	73850	108028	38267.9	21157.6												5049.92	110042	3891.5	7800.2	15039.7	12208.6	15290.8	100984
3408.74	35204.2	8037.64	37605.2	47117.2	32812.3	28818.9	23016.6												13653	70233	45522.3	27875.9	35706.9	4313.2	19024.3	166.46												11850.8	171815	105390	262143	85209.7	17238.7	81542.6	128482
5134.84	49884.7	23649.6	22078.5	24138.3	20746	4946.24	32296.5												3361.18	32034.1	35767.6	12140.1	33661.8	46290.6	35713.4	5522.7												20944.4	74670.4	19521.1	20331.3	16210.1	34959.9	9523.64	132327
5400.52	60381.5	34212.9	64902.2	102958	30381	19357.7	54933.4												2313.22	19189.6	36884.4	24144.1	23314.2	84114.8	34393	20142.5												186.62	9453.98	18474.5	14486.7	16057.9	27788.3	78555	15525.6
10231.1	65076.8	54236.4	29686.5	13559.5	54271.7	23245.4	38051.3												9123.32	50320.9	38007.8	35464.2	26953.4	30709	37868	44145.5												7494.04	47502.1	81116.1	8975.82	40070	3551.8	80562.2	53234.9
5571.08	24887	2331.26	28941.9	39211.6	37451	22786.2	22204.8												8938	26869.8	37014.8	25137.9	17735	41095.1	36537.5	25204.3												35094	92080.2	30209.2	14159	93270.4	56035.9	18575.1	12812.3
11922	34979.6	18054.8	91492.3	48210.3	37916.8	39041.8	14066.3												7628.46	27209.2	1844.18	15723.5	26303.1	55196.7	53686.9	398.52												17819.2	153541	33397.2	23816.8	121837	132897	85834.9	76792
6060.62	31274.8	43765	28021.9	18538.6	11225	47169.7	40230.8												1019.26	54402.1	37813.5	80034.5	37269.8	50089.7	39081.8	12288.5												8280.94	45361.6	13415.1	18519.2	9733.48	42324.9	23244.9	232252
6631.34	63932.9	22759.9	9459.52	28680.3	22928.8	20733.7	19737.4												8456.66	15234	30379.4	47630.5	54534.9	53319.7	41342.3	19965.4												10965.9	136897	23911.4	28299.2	11088	44368.3	24731.9	9849.58
16514.8	33709.4	7999.92	41675.7	23679.1	47885.5	34932.8	37729												455.92	22413.9	46799	15949.8	6480.46	70481.5	40644.2	9953.16												16895.6	45258.4	40205	9434.2	5514.32	16971.2	31126.8	23876.2
6637.08	41643.7	63479.5	54536.6	23775.9	16468.1	55568.1	12185.2												2868.36	76986.5	29738.1	22714.8	25014.1	86257.4	28292.9	33468.3												5762.86	59402.8	29380.2	14393	13534.7	10381.9	23991.4	72098.1
6957.7	53121.2	12471.4	46448.1	21558.6	26929.6	34473.6	21200.3												733.08	42971.3	30288.3	60740.7	36114.4	41425.6	32576.9	24496.7												6918.7	70615.5	66077.2	111692	32594	8411.66	31430.4	155837
7149.58	78184.5	7748.18	32280.1	23827.6	47166.4	26252.3	21764.4												1524.38	55164.7	40042.2	34057.9	16499.2	27916.1	37892.4	24408.9												8264.6	100791	117473	262143	37167.5	109410	15173	36018.5
10860.9	36133.3	43268.9	42494.9	15573.4	36603.2	27725	24025.2												3504.68	37729.8	50540.7	27625.8	21833.3	118265	31385.8	2533.8												9835.82	6453.44	46124.4	152652	41716.9	46558.7	48161.7	6243.6
2258.28	39632.2	42967.2	262143	29245.3	75406.4	45607.6	61804.2												5140.58	27304.4	52954.8	15286.4	17850.6	1635.9	41993.3	29684.8												6149	115593	27549.2	110090	7255.82	68389.8	35530.9	120773
13829.3	64462.7	36882.8	8091.76	32765.6	19807.1	14828.9	25875.1												1971.28	24260.5	27321.6	14708.3	24043.2	60010.1	32372.8	11960.5												6497.3	75585.4	12603.3	11632.4	45733.9	34241.8	100955	194397
6015.52	20362.2	18414.7	42385.8	41072.2	58039.6	42250.5	49596.1												1103.72	102595	34536.8	27397	35955.4	88080.3	27931.7	17872.7												6077.62	56683.5	38364.6	85022.2	45113	103847	6214.36	68533.4
4657.6	34138.2	39712.6	41242.7	66953	30045.6	45151.7	202321												9972.02	44263.6	44401.4	23400.3	52523.5	35470.7	49870.8	22124.4												15416.4	197796	2380.48	9288.86	26063.2	14964.9	117571	23697.3
7432.48	30486.8	32258.8	38172.6	31037.8	47989.7	19484.8	33991.5												4124.6	11834.2	36334.2	32161.2	27861.1	12251.6	20641.3	14419.7												12954.2	78963.5	37547.6	45404.6	26767.5	13560.5	26199.9	8123.56
5571.08	23684.9	50415.2	9907.24	13997.4	29865.2	22094.1	27981.7												6491.94	30088.3	25668.5	41522.3	18181.9	128346	50476.4	16282.7												18484	21670.3	16508.6	50312.6	81191.7	130440	37490.8	55111.4
7726.86	36158.7	34677.8	111569	28243.3	19430.7	27493	41420.7												1946.68	21559.4	15347.1	53944.5	51615.7	58184.7	32170.3	36292.4												14549.5	44623.7	18887.3	24678.6	74404.6	123526	2759.74	17483.8
4856.86	36037.4	78801.2	45710.9	30270.3	51655.1	13286.5	13690.7												11269.3	51100.8	66836.6	52580.9	39688	59831.3	43232.3	1094.7												749.92	131650	16637.6	43123	73248.8	43826.5	205352	82012.2
8259.86	55322.1	13868.7	38295.6	27106.7	23408.5	24764	16581.2												5866.28	53351.7	65431.1	134249	8655.1	62750.5	30968.3	30639.3												10967.6	9217.48	73266	5854.88	9814.32	28979.4	168364	47118.5
4154.12	46774.4	13187.2	41863.5	16584.5	30061.2	39332.1	22748.4												7137.28	20103.9	72399.4	40153.8	18273.7	96660.8	29755.3	124335												12630.8	110757	21408.8	44299.5	14465.2	11091.4	66423	140668
5466.94	50244.7	11065.9	31547	22918.2	28011.2	27084.6	26378.6												14494.3	43834.7	61704.2	16138.4	26200.6	23552	39055.8	36474.4												17624	1030.28	36143.2	25539.4	24709.5	26293.6	62216.7	136684
6835.52	41765.9	11765.4	33970.1	25908.7	23424.9	64698	22693.5												4785.52	48388.2	65269.5	17766.1	21753	104921	24413.8	33956.2												5866.92	64293.6	30083.7	134962	54871.4	120282	24711.2	60826.1
4414.88	55757.5	36723.7	25979.2	51833.8	40553.9	27371.6	26119.5												4245.14	30955.8	45378	10436.1	33545.4	47091.8	26652.4	15979.3												18291.3	18865.8	46389.3	13070.3	29238.3	10028.5	80966.4	90140.9
4653.5	89288.2	43565	65750.9	35584.7	21344.6	74579.8	63030.9												3706.4	57525.5	73795.1	24741	4843.74	81157	20717.8	36964.8												894.4	105665	56404.8	6601.36	4818.58	24393	119114	92143
11963.8	58115	18096.6	32167.8	46738.4	81434.2	36011.9	3694.1												3334.94	28832	46896.6	29085.4	112083	41245.2	40730.8	7553.02												10160	12761.5	12724.6	48086.9	25310.7	11105.2	85768.7	6939.34
8235.26	33927.5	19655.4	40503.9	26538.5	54280.7	28505.7	41209.9												14538.6	42307.9	38965.6	45560.8	5710.48	25151.9	23324.3	24285.9												8896.7	58326.9	19495.3	7058.88	49110.3	20076.7	14036.9	139359
7572.7	53224.6	9811.3	60888.3	60398.7	47954.4	47903.6	21022.3												13809.6	16599.3	47116.4	48180.7	21118.3	53332.8	56832.7	11144.6												42774.7	73596.2	10826.5	5983.88	24104.9	119423	6307.24	224385
6575.58	46138.1	4042.6	69510.6	32073.5	30087.4	36581	62546.3												5842.5	56638.2	34967.3	39489.6	22791.9	48928.6	64337.3	34258.8												10422.3	18092.7	34426.7	158544	18469.4	24576.2	42519.3	44959.9
5718.68	38416.2	37820	37501.9	39237	30059.6	18404.9	43010.6												1496.5	77257.1	43578.9	34631.1	39425.6	41740.5	38329.2	31545.4												13021.3	80324	122111	12143.2	11503.4	37680	29354.4	92585.9
31700.4	46061	10016.3	51219.7	46017.6	19784.1	29497	38715.5												2952	27763.6	26641.8	13038.8	31186.2	40747.4	54710.9	13100.3												45326.3	10527.3	35179.2	18630.2	15598.7	29101.5	77029.3	94017.8
8218.86	33811.9	18897.7	44691.6	45779.8	13981.8	30206.3	15081.4												4519.02	57110.5	15366.8	17247.1	35943.1	26349.1	35431.2	38647.4												45902.5	54250.5	14224.4	139158	40997.1	21595.5	10569.4	86848.8
6470.62	27260.9	14068.7	18190.1	30419.5	39436.3	20905.9	8209.84												19565.2	24496.7	20068.7	121991	36603.2	40526	14670.6	14242.6												22169.9	24537.5	26575.7	42887.3	14943.4	182510	4801.38	101576
10538.6	21044.5	24627.9	69436	42960.6	22603.3	31488	17317.6												2084.44	68008.3	48634.2	5591.58	19759.5	29377.3	179312	16053.1												50278.2	24651.9	11640.1	200985	20400.1	89238.8	71018.8	164509
6966.72	40255.4	60675.1	34173.5	27743.1	15971.1	25922.7	25457.7												7006.08	45363.2	14729.7	30007.1	56109.3	64699.6	30585.2	17772.7												10627.9	11868	14182.3	9524.5	34142.9	22300.7	13723.9	46282.6
7943.34	61943.6	41453.5	49751.9	67490.1	60854.7	33794.7	35117.3												1786.78	24994.4	31317.4	18500.8	7340.64	1393.18	28430.6	1903.22												11862	24767.1	7438.14	36069.3	67467	13073.7	47157.2	66785.9
9124.96	29507.7	41440.3	59024.4	38498.2	68789	119213	48952.4												1769.56	71084.2	51550.1	51831.4	18766.5	39611.7	35675.6	24957.5												15970.2	27633.5	15444.7	12376.3	22859.7	21963.5	34041.4	59159.4
14169.6	53664.1	38521.1	37853.7	34594.2	33765.1	25201.9	210701												2643.68	36382.6	966.78	24846	23361	70821.8	56700	36177.6												5806.72	133023	16875.8	12528.5	51328.2	42308.6	12508.7	14483.3
3795.78	11527.6	42573.6	33867.6	94537.8	33755.3	17749.7	18194.2												2030.32	42037.3	46295.6	13131.5	5302.12	67389.2	34482.8	45715.8												10670	130189	38638.9	25723.5	47877.1	5790.38	37861.5	52115.1
7124.16	36287.5	11794.9	39806.9	36385.9	94819.9	32098.1	16679.6												3972.08	93185.6	54448.8	27846.4	31477.3	65515.5	33734.4	13252.8												1967.68	124310	43115.2	1480.06	13855.5	59813.9	34354.4	29393.1
6923.26	40388.3	16356.5	71274.4	44070.9	37077.9	37838.1	43924.1												2774.06	53923.2	5363.62	34315.4	22699.2	30094	22619.5	23321.6												4885.66	1229.8	57869.4	37634.5	17558.6	104012	134367	41078.8
7917.92	40153.8	10205.7	40905.7	42228.4	24847.6	29502	59534.5												8919.96	42549.8	54635.8	23512.7	42782.7	76603.6	32642.4	18171.2												3133.84	152869	40939.4	80065.1	94718.7	12533.6	13308.5	27257.7
9875.26	57196.6	50684.2	54967.9	44806.4	46350.5	39600.3	46786.7												5193.06	99828.4	14310.6	78186.2	42754	43896.2	36444.2	355.06												9031.72	61130.5	18342.9	16953.2	20970.2	41156.2	7025.34	128415
20698.4	42904	47030.3	34367	27506.1	27287.1	17243	41152.5												3179.14	25406.1	48466.9	62426.6	14064.6	49812.5	14904.1	12368.9												4336.98	54727.8	6856.78	88661.7	87512.7	120704	41054.7	115382
5223.4	36590.9	40913.1	38069.3	40161.1	26201.5	39933.2	18174.5												2305.02	38419.5	61900.2	30226.8	35820.1	46244.7	49176.1	19002.7												6803.46	89726.4	7505.22	34439.6	37188.1	68732.1	89397.9	20050.9
10508.3	38649.9	41423.1	47648.6	30449.9	46248	43366.5	12284.4												8699.38	30397.4	31167.4	40621.2	21495.5	3362.82	26865.7	5913.02												39406.9	145857	25431.9	30458.6	137633	58753.5	35063.9	43105.8
4148.38	26026.8	44275.9	54316.8	58125.7	51911.7	28408.1	77553.1												7198.78	19523.4	26935.4	62443.8	22723	24008	32975.9	26632												27170.8	38176.3	82713.1	9151.26	20503.3	131962	74876.8	111009
6910.14	17245.4	33000.1	49209.8	26229.3	42352.2	27878.4	13170												7015.92	60265.1	64250.3	20054.7	18054.8	49985.6	139269	48502.2												16424.3	2995.38	5003.48	15285.6	54260	15933.2	7726.24	22651.5
7593.2	45871.6	54715.3	36345.7	15368.4	27768.5	26888.6	53167.2												1925.36	42508	23484	14431.2	42684.3	47104.1	29329.4	21919.4												532.34	40589.4	11991	10919.4	25290	9158.14	105044	12098.5
6794.52	41004.9	55003.1	36253.8	40157.9	33507.7	18903.5	9516.1												690.44	22542.6	39135.3	40620.3	11453.8	19312.6	30712.1	58241.3												6794.86	1464.58	39243.5	54395.9	23120.2	27332.5	23367.1	123788
8913.4	54667.8	6275.46	51007.3	34827.9	51701	36277.6	28617.2												8904.38	48699	41259.1	27015.7	6760.08	61484.4	48069.8	23727.5												6972.02	23961.3	12330.7	21610.9	66286.2	38873.7	10802.5	32213
5414.46	82400.2	18391.8	28983.7	41628.1	41234.5	28781.2	25476.6												4601.02	21109.3	83884.4	32002.1	24152.3	94354.1	202334	34668.8												7341.82	32440.9	21850	248347	28186.5	127033	31996.3	4492.64
7575.98	36794.2	32746.7	42302.2	33937.3	33666.7	34166.9	43095.9												2706	62511.1	34339.1	121080	19033.8	169727	29738.5	3696.56												17054.7	169263	13072.9	4240.66	67629.5	81509.9	73155.9	2485.4
7923.66	36499.8	35623.3	40855.7	74555.2	55417.2	18953.5	50456.2												10565.7	35367.4	56686.6	90200	21711.1	53361.5	39038.2	12976.5												9994.06	24738.8	50217.1	17746.1	94754.8	23227.7	37096.1	105064
5112.7	41704.4	12174.5	43714.2	75579.4	43707.6	37166.5	30085												3673.6	32335.9	59882.1	12108.9	26046.5	70380.6	48682.2	17639.8												5730.18	24407.7	161548	8791.78	27765.1	99539	60189.7	16690
7703.9	48326.7	13738.3	66901.3	37329.7	56762.9	44942.6	59727.2												6806	27616.8	63131.8	29993.1	9330.78	71004.6	33316.1	36275.2												13677.4	61095.3	13000.6	134685	32139.9	16229.9	18395.4	57043.8
11061.8	46025.8	13659.6	39392	25199.4	8300.86	24037.5	28959.1												5878.58	56912.1	44352.2	8594.42	29383.1	21073.2	44065.6	23046.9												10990.8	36784.8	28014.5	77970.2	24277.8	14942.5	39527.3	22569
11677.6	49212.3	6566.56	26605.7	27552	16896.1	49534.6	56672.7												2164.8	23307.7	59652.5	23952.2	197412	45423.9	51054.4	17112.6												15432.7	34942.7	26826.8	10425.8	10789.6	105112	114358	75943.2
8053.22	89207.8	10815	92065.5	36570.4	44653.9	57249.1	41418.2												12654.2	48132.4	43100.8	37319	31844.7	27065.7	36907.1	8373.84												7169.82	9000.76	36304.9	2303.08	15542.8	176598	43714.7	45210.2
4657.6	38041.4	37380.5	66476.6	26278.5	26135	22500.8	43028.7												5392.32	24623.8	30434.3	44192.3	29053.4	39487.9	13832.3	12933												13718.7	12251.6	60784.8	15699.3	24872.1	38781.7	68231.5	128708
5442.34	41757.7	35191.9	22494.2	36276.8	45629.7	44444	30837.7												2490.34	55831.3	24941.1	16412.3	29135.4	37105.8	22092	6332.86												5064.54	59278.9	5848.86	125153	31800.2	132171	25452.6	65778.8
6893.74	95334	18498.4	32472.8	20403.2	25853	42163.6	45032.8												2649.42	35793	31088.7	24225.3	34584.3	55946.1	28539	18031.8												30094	65847.6	37026.4	154336	41006.5	33241.6	12536.2	113101
5747.38	25400.3	26845.2	13534.9	36025.1	17079.8	34425.2	55423												4060.64	66722.6	29096.9	24208	29095.2	76884	31939.3	22924.7												38916.7	80529.5	3477.84	13530.4	15982.2	62725.8	40301.3	119969
5130.74	38311.2	35146	66585.6	59192.5	32285.9	27066.6	36124.3												2191.86	42968.8	19657	26106.3	23116.6	71668	27195.8	44170.1												7121.66	79183.6	32992.2	16022.7	24899.6	39806.8	67944.3	122345
7241.42	45744.5	17670.2	79557.2	64994	50497.2	38540.8	17819.4												6724	40711.4	30266.2	19719.4	26137.5	115522	50412.6	20958.4												22097.7	39253.8	16962.6	17532.8	27514	195205	33529.7	93024.5
9523.48	30426.9	15560.3	36633.5	37663.4	37889.7	50008.5	21496.3												7350.48	51264.8	42444.8	24419.6	17336.4	76157.5	36550.1	12195												12668.7	147252	24204.7	38649.3	86970.9	63652.9	30524	63104.2
6718.26	50061.8	7794.1	64648	38435.9	33022.2	15958.8	32705.7												3189.8	31223.1	26673	50299.6	14423.8	68470.8	31303.4	20030.1												11813.8	19030.9	60728.9	31742.6	23363.6	131213	47523.6	39278.8
5417.74	15934.2	21990.8	23717.7	70360.9	27287.1	39052.5	11434.1												1455.5	29351.9	57009.7	13978.5	25601.2	86974.9	34986.8	50708												14069.6	21.5	62256.3	254976	20634.8	7212.82	29022.4	114240
9105.28	41938.9	24832.9	32828.7	27311.7	17297.1	191094	21513.5												1862.22	39929.9	16456.6	20355.7	19102.7	36484.3	34992.7	1222.62												7186.16	96805.9	35000.3	21399.4	50394.3	8557.86	12611.9	6081.06
4099.18	68525.8	43601.9	33050.9	22907.5	15944.9	57386.1	34558.1												12312.3	18821.5	20021.1	31497.8	21320	98463.1	23598.1	5773.62												7408.9	15720.8	28755	21275.5	85071.2	167248	25429.3	113490
8625.58	54445.5	15562.8	43467.4	27953.8	27544.6	43865.9	10916.7												5011.84	28279.3	39875	19401.2	17960.5	67460.6	40891.2	16738.7												25751.8	120751	44708.8	57921.9	20623.7	83845.7	28294	13413.4
20185.9	64101	28000.5	58404.5	23589.8	16509.1	18784.6	62917.8												4332.06	64933.3	22869.8	22395.8	13855.5	33956.2	43716.1	13042.1												7244.64	100816	52150.4	31371.9	18101.3	262143	126466	4250.98
9022.46	38480.1	15896.5	30886.9	19458.6	31497.8	97751.4	17438.1												16049.9	49197.5	63787.8	31980	14973.2	34917.2	49413	9539.06												24514.3	262143	13935.4	203265	113134	26179.3	262143	30695.1
22098.2	38949.2	32681.9	46880.2	57618.9	64355.2	65372	61551.7												8190.16	36339.1	35084.5	22281.9	20226.1	54077.4	47804.4	9106.1												13205.3	40760.6	21526.7	31634.2	28792.8	52231.2	108763	10308
3782.66	46526.8	56866.2	22070.3	60630.8	56886.7	25626.6	41001.6												2450.98	30335.9	20050.6	15001.9	83120.9	72627.4	18974.8	9819.5												6311.54	65853.6	62157.4	36907.8	75009.2	3091.7	11303.8	55601.6
8202.46	43650.2	4683.02	59086.7	45706.8	31061.6	28654.9	42199.7												3380.04	81486.7	23962	21480.7	34882.8	76940.6	59939	32244.9												12384	17531.1	20759.5	118248	37891.6	68530	25044.1	140669
7016.74	37893.8	13999.9	39473.2	15243	19693.9	18847.7	11968.7												5922.86	41150.9	63445.9	62306.9	21643.9	57389.3	27604.9	423.94												16116.4	128622	76374	55098.5	68023.4	86753.4	25683.9	84215.5
8526.36	46810.5	22621.3	61993.6	32258.8	43763.4	40298.1	48852.3												515.78	83548.2	36760.6	25457.7	41811.8	116665	84316.7	13333.2												5510.88	9538.26	22613.7	2938.62	10824	11143.9	88177.5	49513.6
11142.2	42635.9	32383.4	57784.6	22085.1	31939.8	57109.7	61331.9												706.02	12420.5	32033.3	35304.3	21072.4	84731.4	35528.6	4263.18												7420.94	13923.4	27906.1	10423.2	168365	57064.4	83123.3	217647
4191.02	31282.2	34762.3	95698.9	20202.3	14355.7	50579.2	45483.8												7138.1	89061.8	47069.6	21421.7	23337.2	38347.3	26535.6	15895.7												20957.3	92115.5	96520.4	35696	42510.7	90802.2	121706	37513.2
8615.74	40047.2	57730.5	65897.7	36420.3	46028.2	32750	24649.2												7120.88	14796.1	30286.7	41961.9	1471.9	29292	42381.4	23228.1												20191.9	81519.4	51416	13687.8	47937.3	64359	50148.3	117742
8569.82	53309.8	25392.1	91595.6	33865.2	10371.4	56101.1	70242												6015.52	19716.9	29005	46146.3	27032.9	66461	46481.4	37499.4												12820.9	29811	12392.6	57605.4	17912.9	19843.6	30886.9	46028.1
3914.68	34672.1	25922.7	55881.4	19536.5	46051.2	20489.3	45749.4												2030.32	24028.5	46635	6714.16	39386.2	34385.1	36145.2	15539												12261.9	87078.4	89937.1	99533	41660.1	4576.06	17255.9	53791.3
9830.98	51020.4	6016.34	85348.9	32750.8	9346.36	34103	38975.4												1692.48	48221.7	27889.8	37923.4	9348.82	22978.9	54978.8	200.08												7630.78	15953.9	67651	7723.66	30313.3	123990	201402	197742
5897.44	35388.7	5938.44	69577.8	16331.9	52771.9	30047.3	36065.2												5970.42	27995.6	19417.6	51743.6	32456.4	60033.8	37304.4	22627.1												8549.26	257223	84046.9	1541.12	45671.2	47239.8	17288.6	27643.8
9858.04	36212.8	34226	44055.3	22896.9	54944.1	32671.3	10450.1												2727.32	86976.6	50502.2	14585.3	560.88	32800	31711.7	9746.52												2899.92	144022	70053.9	41235.3	69406.3	47362.8	20999.5	121920
3458.76	30950.1	61605.8	68211.7	38955.7	34621.2	45513.3	41821.6												6990.5	27448.7	50667	26973.9	24627.9	95384	38910.5	12029.4												13582	37119.3	36383.2	16002.9	18134	62635.5	33133.2	146698
4018.82	40330.9	5724.42	54184	29233	30162.1	41795.4	57620.6												2294.36	40558.8	75912.3	57534.5	16527.9	64559.4	45181.9	6976.56												10308	25011.4	15056	114769	38783.4	56018.7	22831.3	77056.9
5476.78	36603.2	19818.6	46532.5	34770.5	22929.7	27939.9	16486.1												542.84	26019.4	40266.9	24150.6	44728.5	38506.4	45264.2	3471.06												6044.94	48627.8	26792.4	135842	24784.3	46183.7	34154.9	131614
9370.96	47620.7	35499.4	55614.9	35390.4	21968.6	21490.6	22122.8												3123.38	24592.6	38330.1	27694.7	27729.9	42681	35578.2	19295.4												27613.7	167063	56649.1	71067.8	22359.1	9387.76	55252.4	108354
9386.54	41436.2	49350.1	31632.3	24882.9	16220.4	26945.2	26112.9												1409.58	45194.3	58090.4	30950.1	16892.8	89371	248076	23483.2												17625.7	140331	121232	19381	29075.7	35722.7	29559.9	148863
7229.94	6793.7	15238.9	70344.5	72518.3	24673	45181.2	21880.9												11413.6	47013.9	23004.3	27872.6	20340.1	2241.06	29834.3	23089.6												5141.94	139455	36949	5248.58	14637.2	62804.9	150719	16857.7
9931.84	27411.8	97147.9	42763	21641.4	59467.2	19763.6	39092.7												9563.66	25758.7	32877.9	28514.7	7530.88	110278	40651	56021.6												5887.56	137398	65121.8	10884.2	66635.4	18596.6	117326	168951
3636.7	32130.9	21485.6	69459.7	23732.4	25690.6	15507	20860.8												5420.2	30851.7	67263	65060.4	54255.3	106175	26407.9	20035.1												5753.4	100480	6228.98	59733.9	11414.8	32890.7	130645	86520.3
4090.16	39852	35155.9	23526.6	19282.3	27037	41108.2	19957.2												4082.78	26525.4	33437.1	22330.2	30412.2	38478.5	34886.9	38394												4057.48	27777.1	67250.3	28280.2	16382.1	45513.8	44870.5	148181
5148.78	46866.3	43073	69540.1	61194.1	53728.9	15949.8	52974.5												3360.36	30970.6	29373.2	1968	62187.2	6653.48	23025.2	17422.5												5028.42	6845.6	53859.2	41782.2	28710.2	30356.3	46760.8	68594.5
3871.22	32094.8	13707.9	33173.9	19818.6	39463.3	12181.1	24060.4												2666.64	29191.2	43338.6	16848.5	50220.1	30313.8	27244.6	48484.1												9054.94	7697	30662.4	151394	22550.9	107289	130345	77279.6
7120.88	35837.3	47758.4	54289.7	24418	26273.6	94537	62999.8												845.42	40203	31070.6	44927	36614.6	65925.5	24949.7	1735.94												49436.2	76206.3	68185.1	96099	22065.9	24340.6	32066.8	15517.8
5665.38	47926.5	46023.3	99628.4	20572.2	26877.1	39469.1	21197												6241.02	70013.2	56566.9	24654.1	28991.1	61824.7	35993.2	12113												23521.9	20032	33425.6	262143	25005.4	2481.1	148380	157934
6334.5	36983.6	21152.7	52260.2	34674.5	46837.6	38194.8	11776												2197.6	41731.4	52451.3	9378.34	14375.4	89410.3	35248.1	10848.6												11468.1	210937	27438.3	54761.4	25256.5	60396.1	25127.5	106900
5416.1	14245	13141.3	60176.5	37301.8	19823.5	49529.6	20179.4												1527.66	29040.3	12441.9	28579.5	20482.8	36365.4	57436.7	11407.8												4829.76	58913.4	188615	164773	8713.52	34313.1	11509.4	175749
9689.12	52831.8	29139.5	42549.8	23132.2	59504.1	30224.4	17441.4												2157.42	31542.1	33747.1	67936.2	22585.3	58981.8	33059	5421.84												30370	8618.06	26145.7	6873.12	25860.2	18465.1	72643.3	88908.5
6650.2	43917.6	34953.3	46142.2	65096.5	16090.9	42841.7	37245.2												5857.26	52674.3	43853.6	2883.94	16376.2	66599.6	33720.1	13073.3												2331.46	22029.8	56236.3	45355.5	41150.1	45590.3	25217.8	29584.9
7969.58	48043.8	60281.5	46068.4	34872.1	19652.9	33181.3	16940.4												2372.26	35105.8	33311.7	31532.3	26725.4	99986.7	37179.2	8885.52												7191.32	20313.2	19176.3	50700.4	24402.5	26213.7	118866	18566.5
6824.86	38829.5	30194	33036.2	35616.7	22804.2	57312.3	38943.4												3341.5	54038	40854.9	29843.9	11409.5	39446.1	39282.6	23338.8												10989.9	167144	20776.7	5231.38	54481	46340.2	80213.9	1681.3
11089.7	36203.8	18937.9	61440.1	45961	29324.8	26833.7	17156												5700.64	41199.3	47546.1	19855.5	29294.5	18602.5	36391.3	9949.06												27822.7	24448.1	5048.2	68856.8	37920.8	141138	102062	51214.7
7309.48	31064.9	40553.1	59614.8	40344	44116	49413.2	20494.3												10307.4	32973	16691.9	38163.6	40914.7	42553.1	39030.6	27329.8												5215.9	158979	36874.2	12592.1	103688	40763.1	50758.9	8661.92
7902.34	37848.7	26053	58557	33598.7	24474.5	19451.2	4342.72												5024.14	27929.2	36075.1	58607	27819.3	26301.5	47332.3	18304												1480.92	10620.1	6724.34	18282.7	8409.08	3869.14	26289.3	21513.8
13375	7837.56	39255	4303.36	20784.5	11588.2	49077	34658.1												8067.16	21583.2	61841.9	67454.8	21479.1	71294.1	34330	10717.4												10363.9	262143	87071.6	45843.2	53062	45732.2	12222.3	190136
7234.86	33587.2	12354.1	80783.1	53108.9	40969.7	38517.9	35291.2												3322.64	12523.9	22937	14439.4	332.92	58606.2	26711.2	45364												3677.36	75613.8	4459.96	16573.1	9140.08	16881.8	57886.6	129685
9837.54	45544.4	45793.7	23226.5	23758.7	38795	19958.8	55805.1												3885.98	56502.1	56887.5	22996.1	4874.08	89712.9	28633.1	20448.3												6073.32	49870.5	30970.3	19509.1	13221.6	37916.5	198833	40083.7
6219.7	8231.98	34857.4	28587.7	31024.7	22756.6	44115.2	38291.5												5806.42	52498.9	48794.9	8743.66	24994.4	32753.3	25160.5	29006.7												20247.8	15873.9	45980.8	130444	90034.3	56988.8	8515.72	27827
9638.28	74133.7	18228.6	68037.9	43814.2	76369.9	45204.1	33602												675.68	28251.5	42212.8	62046.9	31678.2	66747.2	45831.2	68124												6298.64	19989	26335.8	52653.5	28354.2	79474.3	8011.76	92725.2
6674.8	36916.4	14314.7	71137.5	27408.5	26987.8	23965.3	77243.2												9005.24	47703.5	31332.2	19379.1	13733.4	82379.7	35331.2	11327.5												24121.3	86902.1	19862.6	106339	73856.8	68370.9	34553.9	65093.4
8243.46	8277.08	13558.7	44239	28966.5	54676.8	23657	79649.1												247.64	66020.7	33223.1	9548.08	48431.7	53581.3	41049.1	158443												3824.42	38669	7121.66	79058.1	37895	46630.9	117445	67446.4
7847.4	21065	32959.9	43620.7	27967.7	42305.4	14692.8	13830.9												1635.08	25356	53599.3	23078.1	7555.48	45273.8	42886.2	262143												7328.92	161343	43653.6	5233.96	67587.4	117146	10590	26065.7
12581.3	29902.9	6116.38	13748.9	27004.2	44288.2	27357.7	7505.46												6475.54	84487.1	35969.3	24285.9	23586.5	35295.3	64684.2	23054.3												3880.32	40538.7	7937.8	53985.6	57442	25108.6	24700.9	39177.3
5610.44	11720.3	87586.7	34470.3	55013.8	6583.78	25210.1	11683.4												2983.16	26412.2	24522.1	20198.2	34071	93773.6	27996.4	21432.3												11023.5	15873.9	16795.8	262143	107105	39889.4	25401	87867.9
5338.2	61163	42565.4	68750.4	27352.7	79681.9	15730.1	32645												12198.3	71962.4	24363.8	14753.4	34390	87064.3	37611.8	28724.6												2803.6	55958.5	46283.5	56242.3	18247.5	63813.7	39771.6	57399
11086.4	36144.8	19586.5	87767.1	41435.4	48364.4	34867.2	44107.8												5617.82	61707.5	25287.2	22905.1	50706.3	3175.04	34256	41236.2												10977.9	66834.9	21689.2	153396	51169.1	50122.5	64338.3	30531.7
8216.4	37237	31790.6	62723.4	2308.3	16964.2	32422	41447.7												4067.2	47154.9	35425.6	51957.7	62233.9	50137.3	45088.7	19317.6												9314.66	98978.3	24313.9	262143	56073.7	18991.4	54703.7	145919
5343.94	105287	20353.2	40720.4	29478.2	32649.9	32581.1	13949.8												1601.46	26326.9	30271.9	19142.9	20328.6	155393	232110	17398.8												42258.7	8500.24	34536.7	15636.5	18233.7	36792.5	69623.9	30240.2
4122.14	35059.9	60474.2	27841.5	23300.3	33902.9	19263.4	30399												4822.42	51468.9	32896.8	25997.3	15885.9	58692.3	10577.3	32669.6												4928.66	19234.8	26450.2	92223	67313.9	37946.6	189563	83631.6
9630.08	57059.7	48759.7	55185.2	37274.7	47788.8	46758	37642.1												10664.9	40328.4	70986.6	22457.3	34398.2	32308	48213.5	15370.1												7306.56	87844.7	51332.5	12337.6	36033.1	262143	21850.9	105506
7096.28	48978.6	25753.7	49919.1	139466	21838.2	17357.8	9917.08												7618.62	52803.9	39169.8	62506.1	33583.1	24117.8	54584.9	6491.12												46038.4	55341	35581.6	19822.1	22712.6	24178.9	105273	15140.3
6550.98	18936.3	13247.1	51006.5	40794.2	119109	31214.9	14250												2169.72	20648.4	40148	16686.2	43394.4	80943.8	137112	25698												2524.1	54697.7	18906.2	26154.3	40665.1	21013.2	78553.3	7995.42
7005.26	30652.4	116691	47710.1	47171.3	47952	27558.6	100318												4570.68	23826.7	28977.2	43029.5	52414.4	96352.5	41147.4	49223.8												16844.8	205085	27268	23472.8	49392.4	21329.7	156840	34035.4
21463.5	40309.6	11463.6	48739.2	35941.4	33299.4	53235.2	54023.2												1872.06	15232.3	32897.6	15603	18309	73647.5	40919.8	9147.1												20701.9	104451	34659.7	85619.9	44244.4	144213	3423.66	47209.7
6851.92	32668.8	47077	25716.8	34019.3	34656.5	40601.5	24800.9												6040.12	3434.98	42137.3	53108.1	20479.5	97745.6	28509.6	20855.9												4267.32	78578.2	30876.6	15538.5	30593.6	12661.8	13005.8	7764.08
8756.78	62530.7	26970.6	40453.1	45408.3	55271.3	7673.56	10330.4												4400.12	7378.36	52880.2	29048.5	40628.5	55746.9	41364.1	9093.8												39326.1	15022.5	72408.6	18070.3	16464.7	54337.4	49573	26300.5
7822.8	44977.8	31629	63363	33873.4	18882.1	24160.5	8846.16												5593.22	75672.9	44693.3	39409.2	15026.5	37681.5	21109.2	6633.8												16518.9	13468.5	89949.1	8042.72	92703.7	8724.7	46165.7	222097
7292.26	25453.6	18666.5	16134.3	25940.7	40438.3	66948.1	18603.3												9361.94	58617.7	3364.46	21647.2	13215.9	34057.1	27508.3	4815.86												4702.48	122381	20182.5	32377.3	9933.86	8373.82	45815.6	196205
1480.1	58143.7	26202.3	69409.7	36905.7	13865.4	31776.6	24776.3												170.56	20755	17086.3	61330.3	14459.1	101987	27893	18169.6												26631.6	140899	17287.7	41755.6	32465	16334	14713.7	112184
9891.66	52620.2	29195.3	56048.6	55937.1	39277.2	29465.1	25849.7												14056.4	22199	44468.6	25687.3	16736.2	82641.2	31555.4	6381.24												6046.66	54073.4	6249.62	2749.42	22757.3	13901.9	44008.8	201814
6985.58	42165.2	31232.2	47849.5	14770.7	28186.7	25678.3	29063.3												11775.2	46880.2	48688.3	55675.5	5621.1	106872	29398.3	31956.2												13245.7	161198	25722.6	9353.36	60175.9	75375.6	67196.1	39640
1986.86	35841.4	19279	27595.5	6855.2	36486.7	45118	34484.3												2050.82	42622.8	16049.9	28379.4	30276.9	11630.9	27412.6	18614.8												8219.02	11096.6	29124.8	37265.5	29725	52370.6	10357.8	20015.6
12505.8	53223.7	14055.6	32646.7	25443.8	19712	57170.4	18439.3												6148.36	46133.2	32929.6	3105.34	35489.6	82322.3	32951.5	16488.6												9364.54	123364	18521	15663.2	11166.2	120191	52417	56219.9
8490.28	39599.4	23411.8	32345.7	25070.7	5500.56	19253.6	45456.7												2891.32	21568.5	3584.22	51989.6	20497.5	34866.4	38485.4	8406.64												8162.26	21632.4	24918.5	58852.4	122634	50425.2	29248.6	36186.2
12496	39451.8	39811	37004.1	51705.9	22662.3	13130.7	42335												4799.46	49060.6	36595	8084.38	21918.6	47612.5	33285.8	13785.8												2971.3	31012.5	29876.4	10954.7	47237.2	69048.5	29248.6	295.84
7164.34	28703.3	13439	30660.6	39608.5	64015.8	38661.4	32856.6												5530.08	52102.8	35442.9	18333.6	33545.4	27051.8	31411.8	25176.5												697.46	56573.4	1081.88	66842.6	11873.2	31429.6	33975.2	14694
3987.66	73073.5	36986.9	73675.4	21647.2	48835.1	24463.1	43511.7												6204.94	17347.1	3622.76	33653.6	18527.9	43223.8	33496.7	5352.96												1201.42	32174.3	111678	43003.4	6038.06	169149	23679.2	47771.3
6649.38	27497.1	37819.2	24167	43153.3	19255.2	22347.5	23779.2												1913.06	56405.3	71793.5	17738.2	24007.1	21665.2	23727.5	11542.3												4969.94	88051.1	36049.5	79370.3	51324.8	187275	20593.6	79225.8
4391.1	57039.2	21429.1	43122.2	18832.9	15514.4	34672.1	9841.64												14689.5	5087.28	50873.6	28073.5	16928.9	75467.1	175588	31602.8												6332.18	39717.4	836.78	50715.1	17495	262143	111379	1435.34
6336.14	51648.5	32244.9	53317.2	11714.5	20135.9	42464.5	72887.3												1448.94	64272.4	9698.14	51184.4	54699.7	76521.6	28511.3	30389.2												8698.9	150851	85011	151270	11887.8	143757	68541.1	133679
5308.68	16502.5	10617.4	43571.5	23234.7	27944.8	33734.8	26812.4												11582.5	56407	44852.4	31346.1	18967.4	30196.5	43584.2	41670.8												15041.4	151253	41838.1	10959.8	70552.7	77013.9	41436.5	32997.3
4697.78	40965.6	8456.66	31919.3	25348.7	43857.7	19135.5	12435.3												5257.84	79548.2	35691.3	100986	31173.9	71289.2	62920.2	13362.7												9806.58	53949.5	17521.6	56481.4	12025.4	142043	42899.4	68789.7
7327.52	46829.4	52311.1	23663.6	36472.8	64546.3	25251.1	61329.4												1275.1	21176.5	20176.9	26863.2	25494.6	46342.3	27947.6	17862.9												35033	42003.3	21838.8	262143	87672.7	6531.7	16107.8	103354
3330.02	44908.9	14840.4	45733.9	53822.3	36795	26595.1	13755.5												2223.84	52594	47379.6	42576.9	21327.4	33892.2	29432.8	16980.6												6589.32	42131.4	3819.26	6551.48	69048.5	69974.8	21291	6259.08
8731.36	37239.5	13789.1	51538.6	35390.4	20515.6	18780.5	25995.6												3634.24	103103	33274	31597.1	22938.7	8988.02	26495.3	226.32												271.76	171606	25599.6	5584.84	29344.1	51058.2	262143	28192.5
8991.3	37809.4	5489.9	70545.4	18162.2	24817.3	33495.4	8914.22												232.88	17502.9	22897.7	23233.1	23936.6	104328	34495.4	21262.6												4793.64	86433.4	5129.9	52294	43512.6	160198	23225.2	72795.6
9662.88	36608.1	58956.4	7853.14	26440.1	54621.8	66517.6	54131.5												6212.32	64520.1	45400.1	238774	34443.3	34640.1	46913.2	22627.9												1645.18	153025	15590.1	131565	34305.4	27206.1	42764.4	75383.3
5610.44	44221	40056.2	45318.1	23381.5	41249.3	27448.7	16637												9148.74	28920.6	41069.7	31477.3	32330.1	12293.4	34322.4	11769.5												43804.1	47082.4	13193.3	7920.6	22920.7	107616	262143	34688.1
4443.58	33329.7	30713.1	53783	27638.9	11414.4	34990.2	43268.1												2588.74	70987.4	760.96	12971.6	30698.3	22459	38063.8	12713.3												4481.46	17478.6	262143	16665.9	54505.9	33415.3	127840	38855.7
8245.1	95530.8	36599.9	79446.5	26641.8	32810.7	57823.9	12527.1												5449.72	54249.6	29064.1	23420	24860.8	39670	33897.4	9855.58												3301.54	25252.2	64776.1	107671	44306.3	185459	128123	886.66
6063.9	32518.7	21128.9	63444.2	45585.4	59196.6	30671.3	13526.7												2143.48	40572	60166.7	35879.9	38654.8	86642	45179.4	9357.02												8731.58	84273.1	10983.1	68743.2	45444.1	77897.1	120917	55164.7
4947.06	35215.7	36728.6	28868.9	37082	34649.1	39632.2	16156.5												3707.22	50539.9	46289	25875.9	26321.2	14726.4	64164.2	16448.4												3725.52	13284.4	12383.1	54398.4	24652.8	4994.88	186046	31258.4
7120.06	57199.1	20102.3	49518.2	17457	35935.7	34815.6	23632.4												949.56	29754.5	26629.5	27158.4	25447.9	65707.4	34051.9	20739.4												8463.26	74282.5	32950.9	35717.5	38783.4	46566.4	23997.4	33256.2
4135.26	37200.9	15639	69076	35941.4	39049.2	22123.6	69464.7												7359.5	29425.7	75204.7	25696.3	20538.5	134390	32733.1	16797.7												10074	33475.5	27483.9	45738.2	24817.9	26583.5	1124.88	69158.6
10045.8	54908	33884	70848.8	22853.4	25757	45883.9	20482												5362.8	21529.9	59205.6	11709.6	1759.72	35234.6	27971.2	27135.4												14396.4	177695	11654.7	21189.5	70974.9	61366.2	39970.2	43471.3
10106.5	23655.4	11294.7	29490.5	32016.1	24236.7	41012.3	50805.6												3754.78	21821.8	59714.9	23882.5	36299.8	55346.7	31624.3	8097.5												2804.46	26016.7	17719.4	262143	20190.2	145166	34357.9	123921
11115.9	55860.9	37379.7	44099.6	41226.3	41751.9	63035	23923.5												947.1	33094.4	63557.4	39815.1	25049.4	42645.7	36538.3	4801.92												6048.38	120938	44131.8	108767	62094.6	31948.1	48666.5	18204.5
3106.16	26644.3	23418.4	18005.6	20650.9	66623.4	28019.4	53240.1												5894.16	45865.1	61626.3	23423.3	16104.8	55400.8	64915.2	19065												23619	17939.6	126515	107411	9569.22	58974.5	26121.6	123538
5138.94	23912.8	23460.2	47577.2	15759.6	8077.82	15873.6	13799.8												13879.3	73863.1	36315.3	36654	20401.6	37134.5	31343.8	81701.5												29537.6	261392	103762	105248	42035.9	34115.3	55857	10834.3
6042.58	53989.6	13350.4	83057	41637.1	117448	16824.8	52598.1												8710.04	27825.1	24477.8	41313.2	14920.7	45470.6	43249.1	11401.3												5399.94	111907	60744.4	76176.2	21528.4	26207.6	58156.6	3863.98
6677.26	56989.2	43505.1	67975.5	99160.1	12828.9	15069.1	74054.2												2277.96	83330	39237.8	17652.1	22586.9	38510.5	26533.1	7575.98												3816.68	11439.7	17353.1	41178.5	43697.5	67531.5	9247.58	1480.92
7672.74	23598.8	41296	72390.4	34187.4	16127.8	27942.3	34681.9												771.62	48719.5	100599	30792.6	31169	65840.3	34051.9	3257.04												27285.2	109205	15947.8	23885.6	149266	92819.8	189241	22886.3
4667.44	34247.3	35605.2	37099.3	42904.9	9499.7	23397.9	20416.4												1171.78	66403.6	71080.9	63180.2	44353	15135.6	31087.6	9530.86												645.86	179485	24197.8	93781.3	34991.7	54783.7	7128.54	26703
8329.56	48997.5	39967.6	61400	20960	18115.4	27698.8	24861.6												1195.56	35791.4	72858.6	36849.2	44383.3	59257.3	28606.2	21046.9												10314	39435.3	121448	21601.5	18888.2	36522.5	21995.4	5341.46
5563.7	32788.5	17994.1	22471.3	7452.98	11026.5	51419.7	67402.4												1612.94	26110.4	43396	13335.7	23869.4	65860.8	27994.7	8237.72												8501.1	59489.6	32034.1	9927.84	39194.5	23071.2	111871	73175.7
18694.4	43077.1	13161	61773.9	29958.7	47355	15962.9	36210.4												6131.14	23521.7	59659.1	43866.7	21675.1	74756.9	25898.9	58161												8087.44	45474.2	16444.9	15913.4	19821.3	11281.5	42359.3	11338.2
7498.9	37633.9	40535.1	80267.3	20050.6	23383.9	39798.7	68531.5												4019.64	28858.3	40701.5	39559.3	21356.1	100785	44242	12030.2												17659.2	45956.7	35878.3	17638.6	20771.6	10584.9	35104.3	125905
39878.2	32627.8	57242.6	50282.4	22288.4	28106.3	47245.9	28761.5												3026.62	37333	50699	43740.4	20701.7	1765.46	32956.6	19921.1												4338.7	180657	9650.06	4330.1	38963.2	170842	15092.1	31812.3
2991.36	49436.2	32789.3	32398.2	78459.2	40184.1	26166.2	22652.5												7543.18	22485.2	37199.3	49246.7	27316.7	42266.9	46757.8	17514.4												17425.3	10078.3	88906.8	254324	38704.3	44902.3	151406	101576
15685.8	36798.3	7753.1	69141.6	36413.7	24063.7	28167.8	26978												2021.3	42103.7	32073.5	22153.1	16149.1	87275.1	44048.8	520.7												10095.5	59105.2	26916.3	40357.2	35676.2	4885.66	70775.4	180584
6784.68	35900.4	19148.6	23666	36953.3	156110	32590.1	81777.8												3093.04	25539.7	54392.2	25883.3	17926	61402.4	38982.7	22375.3												1517.9	187180	75591.4	173388	13631.9	33085.1	15184.2	27461.5
5610.44	57401.6	28926.3	48375.9	82277.2	38208.7	30081.7	18801												3517.8	9610.4	53798.6	51772.3	31110	25792.3	19662.7	12628												2500.88	101052	12503.5	27228.5	16465.6	26988.5	128941	22044.4
3983.56	44191.4	8786.3	43299.3	22706.6	31839	52054.4	34418.7												9017.54	33692.2	46819.5	3590.78	42867.1	57913.3	5117.28	31524.9												19986.4	18991.4	10209.1	8501.96	16662.5	52570.1	56655.1	89969.8
7364.42	52794.9	10169.6	26269.5	24829.6	44326.7	29889.8	21534												1066	39774.1	44339	39116.5	18759.1	33055	24545.6	4880.64												5393.92	153026	35341.7	86116.1	8526.04	90638	165418	29369
5507.12	175291	39597	28784.5	58789.1	28335.1	29570.8	23507.8												3118.46	19780.9	31023.9	796.22	38941	56452.9	38981	44181.6												3846.78	111950	52749	23053.2	14536.6	19844.5	14933	5576.24
5901.54	33935.7	28127.6	28277.7	52958.9	24695.1	38570.3	36233.3												800.32	54683.3	57310.6	49427.1	9391.46	70642.2	45561.6	11714.5												16827.6	36670.4	72228	112251	72011.2	151166	80244	23148.6
10979	34945.9	34472.8	38926.2	50274.2	12936.3	21695.6	32810.7												7963.84	68046.1	11104.4	23822.6	40713	81602.3	43838.8	262143												32704.9	92374.3	47988	6573.84	87015.7	71337.9	34947.8	103230
5826.92	47889.6	45260.7	26944.4	66465.9	31078.8	37983.2	9158.58												4436.2	86403.4	77145.6	36223.5	18536.1	75803.3	37752.1	37620												194.36	85400.6	58051.7	63775	28493.5	21016.7	32843.4	31512.1
6819.94	43882.3	27760.3	42021.7	28345.8	42271.8	56417.6	10778.9												1967.18	27339.6	46975.3	16942	21106.8	21937.5	61748.4	11860.5												44597	105679	51007.5	86830.8	24428.3	80858.9	74648	24830.8
7795.74	42395.6	37229.6	38533.4	16245.8	33093.6	34130	14219.6												1690.84	35355.9	54027.3	10333.6	22342.5	68143.6	33473.2	16495.9												8798.66	67239.1	6838.72	26657.4	7908.56	99362.7	19259.7	25501.6
15064.2	7034.78	43914.3	69059.6	11275.8	35379.7	43026.2	30655.7												1184.9	19620.1	34448.2	19902.2	42383.3	63919.8	52235.4	28038.3												52910.6	71472.9	63228.9	47472	50377.9	82422.4	37647.4	210532
7664.54	29774.2	30665.5	53995.4	25673.4	93422.6	49728.1	35100.9												1210.32	50204.5	42880.3	57887.1	27653.7	44375.1	74697.8	24328.6												10589.2	52616.5	59766.6	15884.2	46458.9	41664.4	93146.6	9417.86
6785.5	49860.1	19720.2	94965	25009.2	90634.6	36052.1	46601.4												306.68	26920.6	66945.6	56448.8	30461.4	20281.1	43816.9	17261.8												5877.24	109622	12394.3	4834.06	54180.9	57386.9	42164.1	49814.6
4970.02	68787.3	23586.5	43370.6	44316.9	29945.6	22537.7	22930.5												3700.66	101028	28552.4	8494.38	28977.2	21582.4	30155.2	18430.3												514.28	95107.4	10322.6	64340	14730.1	41570.7	89145.9	15555.7
5807.24	48605.5	6959.34	48121.7	140871	44932.7	43966.8	21164.2												14423.8	74561	41664.2	10093.4	35413.3	15852.2	28390.3	4560.02												872.9	40844	30214.4	52220.1	37478.8	12428.7	23418.7	172858
6546.88	30913.2	159906	27036.2	30671.3	28941.1	41675.7	52214.3												13425.9	33059.9	58807.9	45449.3	9836.72	10314.8	52080.8	7452.16												27567.3	9020.54	32952.6	5108.4	24751.7	19106.6	34699.3	5215.9
5958.12	23180.6	18406.5	60104.4	26377.8	73345.7	75196.5	20805.9												850.34	40553.9	65097.3	24858.3	52622.7	65162.9	26222.3	24751.7												5710.4	153183	115188	13777.2	11134.4	91387	34147.2	141544
7656.34	35728.2	34736	41264.9	47056.5	32485.9	26463	67121.9												13362.7	36417	51145	14769	18471.3	61265.5	40427.5	57318												13337.7	6954.82	44149.8	128369	25092.2	57951.1	16652.2	46612.9
12951.9	19848.1	7636.66	64175.7	32038.2	22453.2	38749.1	14841.2												10782.2	41547.8	29391.3	19165.9	36672.9	47318.9	42178.1	16805.9												13508	93330.6	31927.5	31989.4	7963.6	22528.6	93750.3	99744.5
4992.98	28995.2	15917.8	34276.8	69659	47396	15790.7	16579.6												1685.1	74568.3	52144.6	42136.5	24701.7	25247.8	33024.6	14583.7												15569.4	50070.9	36046.9	17077.9	50463.1	65513.1	12254.1	49847.3
5380.02	78147.6	33736.4	52650.6	32973.8	36444.1	53280.3	35965.2												193.52	42026.6	54374.2	58729.2	44474.3	25366.7	63797.2	14140.9												19698.3	166321	75574.2	82346.7	74500.9	164602	55212.9	194874
4521.48	37893	66980.1	29831.6	37937.3	73214.5	14864.1	32004.6												8370.56	22991.2	36148.1	21531.6	21212.6	111616	28849	19353.6												2162.04	21708.1	13610.4	7545.64	55452.8	72246	48896.2	452.36
6856.84	44175.9	32004.6	40027.5	67294.9	9357.84	15747.3	14754.3												1360.38	27589.7	35737.2	42317.7	31330.6	51493.5	45878.3	21761.2												9039.46	28776.5	62458.4	10560.8	33466	121950	104268	436.02
7687.5	68329.8	9064.28	37910.2	50989.2	54189.7	24903.4	51424.7												7042.98	46701.5	64056.8	21800.5	32087.4	43203.3	73378.2	10711.7												6974.6	8635.26	34957.3	5913.36	12544.8	21364.1	90926.9	43631.2
4803.56	45743.7	39407.6	44817.9	23539.7	45984.8	22363.9	41126.3												1458.78	58156	23626.7	15616.1	43118.1	71233.4	28895.2	22681.2												9479.78	51517.4	36747.8	69344.4	15339.8	46065.9	55885.4	144060
12509.9	39219.8	33740.5	97762.9	38946.7	24077.7	45197.6	26653.3												2927.4	36589.2	64674.2	56379.1	15735	142352	25551.1	12345.9												2878.42	4579.5	63199.7	8762.54	47736.9	26131.1	4553.7	12709.9
9869.52	32148.1	178548	29051.8	33579.8	8660.02	13993.3	98022												5067.6	25498.7	804.42	20476.2	54024.9	28394.1	31816.7	7282.42												7460.5	32220.8	14499.6	61939.8	11114.6	36332.4	98704.8	15106.8
8540.3	34882	55203.2	63391.7	46233.2	41452.6	36744.2	47353.4												2640.4	28274.4	30547.5	49129.5	38762.2	35481.4	38606.4	15556.2												14354.3	54717.5	47801.4	74837.2	81134.1	133386	2425.2	48537.5
5298.02	20937.1	15429.1	44326.7	21245.4	26947.7	39045.9	54324.2												2908.54	37642.9	58801.4	46313.6	41805.2	28864.8	47378.5	6361.56												9218.34	40961.8	31503.5	22088.2	13167.5	29105.8	102595	61496.9
3965.52	34613	62402	35071.4	47628.1	29241.2	22443.4	36028.3												3632.6	43989.7	53009.7	42890.1	22324.5	43886.4	31799	483.8												2007.24	12429.6	108944	11357.2	109954	201548	13774.6	133383
6487.02	43069.7	14590.3	34284.2	40876.2	8763.34	45148.4	59214.7												1690.84	22242.5	26639.3	21657.8	22670.5	56085.5	38158.7	15319.2												9175.34	103158	31777.9	13447.8	41973.2	9765.3	22327.3	136632
3861.38	44623.6	36116.9	44230.8	17475	8033.54	24198.2	34627.8												1484.2	52712.9	55886.3	48660.4	7679.3	164167	28640.6	460.02												17547.4	75970.7	262143	6308.1	25872.2	95483.2	40193.8	36284.3
5321.8	102398	30947.6	47572.3	75187.4	15824.4	24603.3	39141.9												1362.02	27561	42186.5	39601.1	50179.1	81292.3	37720.2	8405												9635.44	164270	42324	7661.74	27428.8	66797.1	41343.6	15959
7814.6	47853.6	68289.6	38053.7	34395.7	44918	23917.8	137814												1163.58	25025.6	68811.1	27247	16277.8	76490.4	34779.4	2707.64												20256.4	157035	42092.7	14377.5	28593.3	53449	20931.5	138237
4553.46	24927.2	9564.48	62083.8	30113.7	31971	87260.3	6410.76												4582.16	38068.5	39575.7	19714.4	23756.2	67798.4	19924.8	6692.02												34502.3	34879	59981.6	33081.6	27410.8	24900.4	69639.4	41584.4
5860.54	47444.4	10415.6	48557.1	10397.6	53086.8	34613.8	6075.38												6901.94	30088.3	56395.5	62437.3	33029.6	33980.8	44910.6	16811.6												28553.7	63781.9	22111.5	47193.4	51948.3	30542	143922	16467.3
7164.34	39787.2	23672.6	28086.6	15768.6	40533.4	24895.2	25372.4												1821.22	71864	49327.9	23201.9	28233.4	64932.5	51464.3	10035.2												2418.32	107456	18666.3	28380	22565.5	1261.62	13635.3	135810
6323.02	22784.5	29213.3	23666	29924.3	29960.3	20633.7	57553.3												6359.1	48392.3	49540.3	92302.5	34499	60092.9	50244.6	1442.38												10967.6	16524	12640.3	55347	34075.8	22140.7	27198.4	128115
7419.36	32747.5	10124.5	42535	55965	6965.08	28089.1	16835.4												1946.68	19272.5	63545.1	42043.9	1030.74	98531.2	27802.3	12045												5849.72	16127.6	64997.1	28251.9	19024.9	59032.1	8301.58	136184
9769.48	27464.3	48125	88701.9	41231.2	31864.4	48714.6	17347.1												3940.92	43869.2	34850	8195.08	20339.3	34106.3	23693.9	11358.6												1686.46	22945.7	11849.1	14776.5	33531.4	23120.2	28077.3	36226.6
5211.92	27267.5	6982.3	48934.3	35059.9	44661.3	28015.3	52507.1												11186.4	59548.4	36666.3	17933.4	24784.5	65302.3	37184.3	16049												12559.4	93095.9	73430.2	72770.6	59234.2	8746.2	155424	68072.4
6874.88	34102.2	54031.4	39450.2	40141.5	16819	25329	146737												7312.76	5171.74	50696.5	22320.4	11972	95363.5	39926.9	5892.52												29872.1	69498.3	42346.4	13975.9	39081.8	26551.6	40754.5	84963.7
9448.04	32499.1	34681.9	31099.3	46139.8	29667.6	36239.9	36813.1												1569.48	37538.8	58197	41929.9	34915.6	72281.4	8280.72	8898.64												764.54	50935.2	9153.84	198670	42333.5	26592.1	7439.86	6598.78
10751	34101.3	17552.1	31374.8	68123.1	32376.1	10579.6	50908.9												2349.3	53168.8	76857	26810.7	75789.3	36378.5	34301.4	12838.7												6438.82	125617	25683.9	72755.1	19772.3	24507.4	37743.7	190054
7637.48	71710.6	39896.3	43739.6	25543	28663.1	31889	48908.1												4070.48	28745.1	53575.5	31011.6	30433.5	42900.8	65719.9	2359.14												16862.9	197614	19493.6	168095	22953.4	101384	21902.5	15638.2
4610.86	19152.7	17417.6	25280.6	38419.5	19944	30431	37227.2												1899.12	18364.7	35439.6	69804.1	24452.4	68789.8	43445.6	43922.5												9710.26	90008.5	46659.3	15195.3	30696	55226.6	84992.9	14761
6304.16	33531.4	35681.5	61714.8	42238.2	26004.7	15507.8	5773.62												6906.04	30695.9	23916.9	61144.1	66582.4	42652.3	29848.6	19049.4												16408.8	77539.3	20696.8	12891.4	36314.4	65968.9	17090.8	183994
6769.1	22605.8	52448	55118.8	22200.7	41183.7	28957.5	134116												3466.96	17656.2	26454	37255.1	19392.2	72448.6	25615	27305.2												14134.1	80354.1	26501.8	41404.7	12642	67184.9	12807.1	206583
8663.3	35451.1	21170.8	29023.9	105450	10771.5	8619.84	30481												2116.42	57186.8	54452.1	131150	34873.8	76146.8	34786.1	16027.7												13588.9	57884.9	18344.7	56045.3	68090.5	46385.8	50805.4	250828
12306.6	60199.5	20471.3	34545	29492.9	43524	22261.4	122480												5161.9	46125.8	15415.2	37035.3	11754.7	84262.4	35020.4	24346.6												8094.32	107358	25814.6	5747.38	28374.8	37275.8	16183.5	36996.3
6463.24	52303.7	6973.28	48443.1	22186.7	36932.8	38203.8	28651.6												4879	49042.6	37963.5	25459.4	13982.6	44429.2	48895.6	4970.02												6985.78	74851.8	18545.9	13905.3	33951.1	68528.2	78401	71868.5
11986.8	31842.2	12983.9	24167.9	55833.8	11302.9	31662.7	57705.9												3256.22	15849.8	51081.1	218068	18337.7	63090.8	24691.8	14300.8												18179.5	86340.6	54559.3	7092.42	49744.1	42094.4	128437	77928
9908.06	42847.5	31643.8	26386	23318.3	24054.7	64790.7	18760												39446.9	1669.52	56312.7	27174	31109.2	18581.2	16836.1	19238												10295.1	17236.1	45183.5	11629.8	32907	89685.1	11409.6	101622
5029.06	33170.6	20536.1	90843.7	37678.2	17194.6	33996.4	44871.2												7783.44	39537.9	24639.4	50306.2	26862.4	43414.9	47791.8	22097.4												12132.9	40612.6	30927.3	123534	27770.3	75451.2	38765.4	13138.2
9937.58	52943.3	37119.8	27075.6	8806.8	42951.6	26404	34561.4												1746.6	16542.7	33419.9	44157	34891.8	43172.2	30430.7	6445.2												21520.6	26696.1	42035.1	17059.8	4472	16770	70916.5	37540.7
17198.7	204638	31747.9	25825.1	23921.9	28274.4	32751.6	66413.4												3353.8	18294.2	42321	38214.5	53320.5	92986.4	44061.4	19459.4												12860.4	10243.5	10899.6	27494.2	34045.7	57476.4	12937.8	42195.9
27023.1	26155.5	87451.4	41491.2	38891.8	65649.2	46294.7	17282.3												15030.6	29505.2	28795.9	11330.8	23589.8	30466.3	35755.4	7432.48												3872.58	33406.7	64519.8	106836	141932	19068.8	37088.4	215699
4612.5	64087.1	7181.56	22017.8	35092.7	27485.6	32459.7	7590.74												5041.36	23083.8	28343.3	32639.3	38372.7	37993.9	34512.2	16881.3												9029.14	96364.7	4317.2	67800.7	14811.8	69714.2	19473	22523.4
7841.66	35984.9	40263.6	19110.9	33961.9	40523.6	25693.1	29440.5												3226.7	60100.3	34488.4	31792.2	17903.9	50679.3	34781	21001												8301.58	155894	125171	93459.6	43013.8	25618.5	44377.7	40836.2
6847.82	38625.3	29871.8	35339.5	33032.9	37864.3	33681.5	42637.5												8436.16	56915.4	47328.8	13375.8	12589.5	40435	31072.4	7302.1												20959.1	39494.6	19102.3	39338.1	9171.04	82311.5	56377.3	32790.1
4483.76	34625.3	38306.3	37577.3	43382.1	49785.5	18750.9	23780.8												237.8	33114.1	44936	25734.1	78053.3	52338.1	20570.8	21224.1												16307.3	20151.5	10339.8	22281.7	27595.7	26786.4	34646.8	15099.9
3962.24	25700.4	29031.3	52874.4	28156.3	17903.1	35821.7	18805.9												3963.88	27508.5	37917.6	7147.12	23903.8	63858.3	41462.4	34346.5												21955.8	99108.1	18043.7	125226	12524.2	49065.6	105217	55931.8
5462.84	50070	34057.1	61459.8	22067.8	20488.5	24482.7	40004.5												5828.56	22692.7	65576.2	2892.96	23680.8	33320.7	37847	23437.2												6735.52	16930.8	15324.3	51532.9	10104.1	21389.9	56981.9	138871
3913.86	35492.9	44817.1	30750	28652.4	18010.5	64812	81867.2												1785.96	44649	68948.9	15843.2	34222.7	69181.8	40277.2	17956.4												39879.1	251695	67424	125823	9926.12	26998	36836.4	15183.3
5945.82	29495.4	36937.7	16302.4	22390.1	56910.5	25215	33155.1												4907.7	45153.3	62939.1	23430.7	27119.9	70265	175918	8896.18												5061.96	16908.5	25734.6	168078	72729.3	116220	131954	94133
3483.36	37679	14557.5	1743.32	41296	60140.4	33251	44243.1												4096.72	53362.3	26268.7	16692.7	12678.8	39606.8	31497.5	53733												3638.66	35807.8	9340.46	211022	50048.6	115619	13083.2	11817.3
5092.2	40586.7	36570.4	70701.2	52337.3	13662.8	23557	21616												1720.36	25822.6	44959.8	16992.9	27832.4	103761	27193.3	23593.9												2027.02	85054	43539.2	9324.12	93660.9	38065.3	25206.6	17224.9
6323.84	33494.5	37009.1	38038.2	25829.2	35235.4	23775.9	18149.1												7188.94	8400.9	46893.3	36802.4	4401.76	58364.3	27597.4	863.46												3755.62	86448.1	22640.4	42268.1	11745	33282	73146.4	85729.1
25415.1	88082.8	14336.9	17374.2	24652.5	44316.9	49795.3	16978.1												824.1	87625.2	47935.6	119652	22555.7	50564.5	28285.3	29772.6												6220.38	21900.8	14144.4	16518	46753	94330	6229.84	139734
7548.92	76255.1	26733.6	39308.3	27752.1	24553.3	38163.6	34963.2												9531.68	33018.9	35471.6	41736.4	39332.1	52010.1	41881.6	6235.28												13560.5	26015.9	35693.4	2801.88	17072.7	3347.98	141306	13801.3
4983.96	26084.2	44426.8	51582.1	34067.7	52433.3	45458.3	42530.1												459.2	105556	37654.4	37872.5	48202.9	55796.9	31174.9	13771.9												48691.5	85827.1	13866.6	808.4	46050.4	124772	25485.2	137459
6487.02	51239.3	58620.2	43344.4	31405.2	38473.6	50540.7	23578.3												2205.8	86519	47865.9	37065.6	26385.1	1810.56	45077.8	17548												21460.4	4374.82	48088.6	7284.2	90936.4	25478.4	106370	6257.36
4867.52	54827.7	30285.1	80013.1	44924.5	90136.9	54740.7	38191.5												2615.8	5204.54	62396.3	26799.2	64918.6	76899.6	12593.3	29684												6734.66	101147	23381.7	27129.6	18208.8	70248.2	13042.8	113308
3529.28	30326.1	35155	43151.7	19839.9	19582.4	36481	33563.4												1967.18	42365.3	45547.7	36982	36531	129613	37741.2	15240.5												6265.96	22368.6	18045.4	33120.3	35715.8	29427.5	39111.1	80298.2
2827.36	33365.8	62224.1	31533.1	25682.4	33690.5	43079.5	24067.8												1273.46	24355.6	29487.2	3563.72	32033.3	41957.8	33710	21310.2												25205.7	112076	41034.9	27517.4	12677.3	91992.5	16546.4	99662.8
6816.66	45109.8	43700.3	62821	38982.8	38185.8	23845.6	29433.9												15370.1	51365.6	51865	12498.4	18883.8	104452	46244.5	21425.8												27864	28673.3	106741	5353.5	14035.2	63325.2	22865.7	16272.1
4449.32	45993	16062.2	55548.4	190457	112727	38708.9	23288												2273.04	36199.7	36063.6	72154.3	10765	37507.6	188375	64082.2												12422.7	178755	19508.2	15648.6	48885	42687	164632	70254.3
8257.4	33965.2	24117.8	44506.3	22408.1	47632.2	109899	15370.1												147.6	85035.6	4159.86	29720.9	15186.4	90414.8	25201.7	127623												30770.8	10510.9	28160.7	72066.3	24945.2	19380.1	15157.5	126361
22415.5	80219	31603.6	34421.1	33120.6	19210.1	34977.9	15589.8												3803.16	52263.5	22231.8	28304.8	44775.3	20325.3	43443.1	31062.4												24143.6	27890.7	20591.8	21856	37513.2	8549.26	43410.2	23147.8
6837.98	25803.8	7911.36	30396.6	24251.5	41168.9	19566	71814.8												6295.14	47061.4	41986.5	16853.5	32977.1	34314.5	33588.2	6010.6												15970.2	151239	55311.8	96621	17047.8	71853	106613	106508
13187.2	59070.3	57179.4	36030.8	32234.2	24808.3	37698.7	22628.7												10586.2	4236.12	43430.5	11774.4	31208.4	11764.5	51781	22276.1												17777.9	36753	76903.8	27698	53150.6	31419.2	78089.7	92676.2
7575.16	57052.3	83070.9	44173.4	41241.9	46362	48052	147320												448.54	45518.2	36125.9	22729.6	19345.4	60709.5	30089.6	17614.4												20768.1	69364.2	19010.3	142009	46890.6	45484.5	60733.2	39301.1
4036.04	24222	24400.7	47876.5	54541.5	56429.1	63415.5	54206.1												3610.46	39355.9	83559.6	22772.2	45145.1	58716.9	77733.6	12786.3												33371.4	146547	11547.2	34639.9	12799.4	10959	89896.7	99306.8
4277.94	26589.3	30809.9	97370.9	35323.1	18955.9	26613.9	48642.4												4493.6	17747.3	52393.1	39510.1	3489.92	39028.7	30139.2	9872.8												8905.3	57037.8	72108.4	175628	86813.6	19159.1	35341.7	86023.2
12665.7	38484.2	33547	38700.7	41641.2	33344.5	7093.82	43815.9												3996.68	41392	24395	45401.8	30736.9	112525	37518.6	223.04												5355.22	35871.5	36770.2	11374.4	36194.8	65036.6	25510.2	29528.1
6774.84	49723.2	10457.5	62648	37415	16231.1	46394.8	41036.9												429.68	31220.7	81941.8	13896.5	27712.7	89187.3	34934.8	22404												9879.68	70106.3	8336.84	30966	13739.4	61834	128495	28306.9
6244.3	40186.6	41393.6	28950.1	29084.6	38113.6	57177	69966.5												3219.32	14441	34109.5	52562	29482.3	54370.9	9915.36	8692												5514.32	72421.5	14351.7	4607.88	40063.1	18709.3	10549.6	75991.3
8482.08	55680.5	30056.3	16898.6	27533.1	16543.5	42296.4	13986.7												3885.16	19293.8	38556.4	23798.9	18782.1	44822	59350.2	9028.2												6036.34	53946.1	16468.1	45322.9	31718.5	6757.88	60442.5	191974
12458.3	42339.9	18108.1	21144.5	31752.9	26026	20617.3	6477.18												14477.1	24383.5	50600.6	18350.8	28199	10974.1	30586.9	8218.04												8616.34	15533.3	93658.3	87636.6	13359.2	34983.9	16401.9	39781.9
2965.94	49049.9	30328.5	52435.7	41715.9	27506.9	26964.1	16413.1												7458.72	20469.7	46111.1	34012.8	32358.8	69751.7	34513.9	2598.58												2881.86	106612	11125.8	262143	67418	151590	109659	67380.1
5644.06	40443.2	10884.7	57335.2	24991.1	33166.5	30629.5	39820.8												4445.22	19177.3	30565.5	56540.6	26231.8	41235.3	41981.5	7711.28												16776	37025.6	15159.2	148923	22695.4	77185.9	25905.8	171229
5718.68	56898.2	13918.7	71531.9	46133.2	21389.7	27957.9	48513.7												11232.4	35813.5	67269.5	44095.5	23745.6	11587.4	35317.8	11598.1												4406.64	148136	36227.5	13760	21156	43803.2	105811	24276.1
5680.14	28939.4	10131.1	39176.3	20283.5	24857.5	47941.3	82232.1												1784.32	19516.8	20092.5	25987.4	32381	85258.7	136778	1786.78												5057.66	132032	13896.7	12094.2	39053.5	25880.8	8230.2	8242.24
7648.14	65269.5	10423	49012.2	41981.5	15160.2	31268.2	41372.3												2599.4	18163.8	49382.9	12571.4	31684.8	41652.7	18905	67289.2												10435.2	11271.2	50180.1	11597.1	8356.62	44082.7	125149	150657
6326.3	36093.1	30258	48424.3	19092.1	9484.12	28063.7	31596.2												6699.4	28085.8	30811.5	17909.6	14400.8	27430.6	25846	20745.2												1920.38	32402.2	146036	6385.5	11565.3	27903.6	9594.16	113942
7395.58	35976.7	6571.48	21448.7	19826	42567	28930.4	37392.8												3470.24	42797.4	49113.9	19947.3	17083.9	51615.7	10789.8	34373.6												18813.4	109466	13943.2	9280.26	96427.5	9573.52	32464.1	25530
16015.4	99771.9	73727	46558	17113.4	45608.4	70438	33022.2												5165.18	58984.2	35510.9	58064.2	18170.4	72252.7	35223.7	2833.92												8499.38	39459.4	11102.6	21033	81480.7	6400.12	42231.2	83899
10336.1	49434.5	45095.1	25376.5	10755.1	52579.2	27249.4	29260.9												3038.92	17652.1	50356.2	51468.9	38687.6	94464.8	40932.4	23529.9												372.38	11009.7	9976.86	262143	16502.5	183079	27252.5	92861.1
12965	31371.6	54157.7	40811.4	49938.8	52156.9	55227.8	57348.3												1826.14	94523	32392.5	28885.3	17064.2	44311.2	39189.4	37720												5198.7	187392	77146.3	10364.7	53648.5	18274.1	15157.5	262143
2997.1	30695.1	82539.6	64985.8	42192.3	47535.4	27658.6	33806.1												8124.56	34437.5	34271.1	14738.7	17687.4	27228.1	32980.1	22676.3												2923.14	178860	20410.4	17440.8	27759.1	27675.7	56514	36009.1
2980.7	85828.6	45294.3	92541.9	23308.5	44110.3	38134.1	20324.5												6314.82	41127.1	26675.4	35289.5	25630.7	85449.7	61769.4	35838.1												5042.18	115509	39867	30812.1	47170.1	50207.7	17238.7	190382
7220.1	41722.4	10230.3	29957.1	37815.1	103290	27909.5	26657.4												5216.84	44364.5	44620.3	25957.9	30531.9	45499.3	44218.4	11010.1												19150.5	52279.4	26335.8	60536.3	41997.2	9337.88	174381	39961.6
7357.86	29426.5	9480.84	61939.5	30803.3	28429.4	32895.1	58050.3												5396.42	25214.2	32554.8	14088.4	18092.5	3221.78	49900.2	11854.7												4103.06	65758.2	20252.1	145874	30726.9	94902.7	38052.4	49898.9
6749.42	32676.2	43854.4	54076.5	33378.1	54807.2	18402.4	34318.6												1995.06	31579	56699.7	26355.6	39706.9	88561.6	32915.4	13794												7204.22	128770	19605.4	34359.6	24513.4	11478.4	31332.4	27268.9
5807.24	39776.6	45209.1	33946.4	23115.8	36409.6	28806.6	41189.4												4490.32	74164.1	61573	16079.4	36216.1	82234.5	40108.3	1600.64												4593.26	41006.5	27107.2	72261.5	84524.2	77336.4	50105.3	125526
4327.14	33897.2	30576.2	34818.8	21177.3	53828.1	34339.1	39597.8												11639.9	13719.4	38884.4	45465.7	23862.8	74580.6	42084.8	20510.7												7109.62	162074	86860	262143	94313.6	115535	16223	28785.1
10728.1	30340.8	30466.3	98931.4	19042.9	21201.1	53855.1	23798												2245.98	88705.1	45615	37118.9	22491.8	78384.6	36245.2	20905.9												13668	75127	111509	81373.2	9920.96	119450	47402.3	13939.7
11151.2	37695.4	28029.2	116032	24094.9	20709.1	8773.18	30273.6												3880.24	51742.8	71228.5	30324.4	21582.4	28559	24275.2	9999.08												21017.5	26246.3	16455.2	48978.7	16250.6	33669.9	27198.4	7418.36
5201.26	65133.4	29566.7	41576.5	36534.3	32251.4	58626.7	86474.7												1367.76	26773	60941.6	14063	16184.3	46390.7	46937.5	15367.6												5861.76	116732	23629.4	35368.4	35585.9	60056.4	94731.6	12779.6
8232.8	51846.1	13641.5	55386.9	25474.1	58913.7	27353.6	16878.1												6802.72	38359.6	79647.4	27035.4	28671.3	40388.3	23948.4	34066.9												9358.52	15741.4	44990.9	43756.8	25653.8	34787.9	55741.8	262143
6554.26	34690.9	40532.6	50915.4	30873	26988.7	41067.2	14644.4												3587.5	51048.3	15762	27331.4	15047.8	3796.6	28928.8	11138.1												1155.84	19530.6	56250	18439.3	17667	49152.4	30627.2	52318.1
6696.12	62680.8	27636.5	29318.3	55316.4	26954.2	39559.3	20358.1												2899.52	42122.6	46451.4	35598.7	19692.3	58912.9	37859.6	9840												10790.4	21675.4	14575.3	15282.2	40470.7	95583	49912.7	108375
2778.98	18645.2	32403.9	33886.5	21675.1	53121.2	71451.5	1670.34												4601.02	25447.1	45492.8	14883	11437.4	28733.6	15261.1	3078.28												5132.48	14614	26735.7	17784.8	26208.5	16475	15931.5	71538.2
11573.5	36540.8	9162.68	61804.2	34628.6	25417.5	42648.2	39284.6												4303.36	62314.3	28154.7	32036.6	31615.9	39046.8	66205.4	581.38												8305.02	135512	32115	130693	153625	57538.3	37701.5	91263.2
7061.84	28031.7	17460.3	18846.9	64575.8	22567.2	16711.6	19940.8												5018.4	20617.3	46281.6	38781.9	50922.8	63208.1	46102.6	10669												7961.02	86123.8	24978.7	4023.94	16880.1	14509.1	213910	166150
10218	24876.3	20205.6	47848.6	12128.6	26638.5	43327.2	30932.9												176.3	26629.5	30456.4	20862.4	35802	72314.2	9541.56	38450.6												28232.1	50440.7	10097.3	12366.8	31335.8	34935.8	7497.48	71441.1
9639.92	51192.6	11728.5	31301	48218.5	48404.6	42817.1	16807.5												8121.28	50084	35256.7	28477	32098.9	37554.4	26032.4	36044.7												6007.1	31031.4	18855.5	188147	18901.1	129973	28982.9	197002
21229.8	43124.6	10341.8	64867.7	5219.3	47648.6	28324.4	39738.8												1817.12	37788.1	59559.9	24107.2	27297	24718.1	47902.7	29483.1												2622.14	73079.4	48118.7	8342.86	36134.6	88344.4	36183.6	14870.3
6290.22	36459.7	23811.2	23958.8	19113.4	62042	27129.7	49988												4283.68	56166.7	35934	67672.1	53116.3	70635.6	54030.5	57961.7												4070.38	143787	108357	57544.3	40107	47597.6	104790	232756
24864.9	46102	23124	39483.8	32954.2	26192.4	18693.5	43950.4												483.8	16599.3	63627.1	25232.2	20451.6	60258.5	33872.2	36166.1												2383.92	17392.6	40015.8	54077.7	22173.4	12583.5	90374.8	9604.48
6400.1	44571.9	10806.8	25225.7	28192.4	47463.2	31402.7	90605.1												455.92	60365.9	60250.3	51855.2	23637.3	43398.5	16021.3	6263.16												14810.1	39374.2	8322.22	5028.42	30940.2	27426.3	24948.6	98282.5
3828.58	46113.5	45947.9	58947.3	30966.5	40032.4	29649.6	66184.7												3567	53168	46991.7	55867.4	20937.1	86981.5	55761.7	20916.6												5811.02	19807.5	13095.2	31108.8	46923.3	102993	21170.6	203546
4900.32	24230.2	48425.1	64432.3	43920	28686.9	4793.72	42955.7												7612.06	18233.5	53499.3	30161.2	35769.2	47969.2	11490.4	11539.9												1306.34	17322.1	36613.6	19978.7	9125.46	31776.1	23998.3	51427.1
6421.42	44101.2	22639.4	33292	41065.6	59691.1	24864.9	16525.5												10903.5	78389.5	34930.4	27882.5	24962.4	91575.1	31493.3	4933.94												11665	36618.8	262143	37545	54560.1	94091.7	5660.52	23652.6
4974.12	28044	48948.3	89316.9	59890.3	32403.9	38085.7	101633												6566.56	25987.4	79080.8	33386.3	28534.4	14681.3	140860	34417												2353.82	78129.3	34855.8	24793.8	27408.2	24195.2	206053	96112.7
4113.12	15804.7	9177.44	46430	17215.9	43908.5	30096.5	22900.1												2059.84	45739.6	75631.9	35952.1	34569.6	67160.5	30926.3	7452.98												15290.8	72393.1	17111.4	46215.5	39014.8	9275.1	159060	99655.1
7234.04	30627.8	13431.6	63709.1	67993.6	37290.3	15396.3	47595.3												2236.14	26954.2	15411.9	28800.9	20677.9	79813.9	69112.7	8117.18												23951.9	126879	9270.8	72132.5	10695	11856	77171.2	73954
14619	38235.8	18838.7	41460	39823.3	19301.2	13548.9	53664.9												4947.88	39205.8	31930.8	40612.1	36515.4	58375.8	57760.9	2379.64												24368.1	99345.5	46655	13740.2	25402.7	92549.8	12318.6	14239.9
3043.84	62306.9	82480.5	37182.1	42795.8	35538.8	21223.2	32975.5												2436.22	24495.9	45355	87264.4	53117.1	54521	40488	17766.1												5640.74	172375	62347.4	39312.3	35167.1	93139.7	178121	164563
9944.14	40760.6	13377.5	47540.3	32400.7	17159.3	16708.3	13043.7												7621.08	32350.6	45903.6	16807.5	34021	63614	40652.6	7493.16												6137.82	155774	31511.3	3507.08	29204.7	111315	32896.7	58580.6
7860.52	121296	42944.2	67148.2	17422.5	32840.2	83307.9	11266.8												7612.06	77841.8	28108	7881.84	4377.98	71771.3	50200.9	22577.1												9773.04	14620.9	13551.9	4975.1	15427.5	108732	177523	15976.2
6129.5	30972.2	30873	53919.9	24746	20630.4	26614.7	27842.3												3833.5	49411.6	64628.3	22987.9	13845.7	4487.04	33423.6	21147												32244	16593.7	44063.8	39995.2	43490.2	118628	15949.6	18374.8
9240.58	48288.2	9858.04	13840	27495.4	36640.1	40496.5	21326.6												3404.64	24882.9	62955.5	72220.7	22981.3	55745.2	44740.9	40708.1												7423.52	14725.8	12556.9	22423.6	14175.4	63551.4	30480.1	70298.1
16190.1	52074.1	18447.5	20474.6	15382.4	16601.7	38659.7	33404.3												1716.26	53758.4	31857	22448.3	16099.9	86185.3	27698.2	18657.5												5676	17203.4	176996	48651.1	18605.2	11065.6	59213.6	209129
4448.5	35929.1	14342.6	23083.8	14362.3	33154.2	27488	26308.9												2144.3	45037.7	48028.2	22932.1	26193.3	62498.8	167597	14647.7												6906.66	94762.5	7717.64	35119.8	29671.7	32588	3301.54	244851
8733	29738.1	15789.9	30588.5	20934.6	42701.5	34492.5	34996												5280.8	44202.1	27709.4	14075.3	22568	27124	38105.8	10365.6												9386.04	183465	16414	86737.9	43807.5	40549	49923	86632.1
14414	36456.4	22861.6	35675.7	97607.1	22653.3	27808.7	16382.8												3186.52	31839.8	53316.4	46204.5	38284.2	25007.5	42368.8	92918.3												8006.6	48692.3	79854.4	62158.2	39559.1	4287.96	27715.2	62740.4
10165.5	33234.6	24578.7	40735.1	33827.5	52773.6	24295.8	33882.4												1627.7	7957.28	3313.62	18457.4	43817.5	75575.3	34094.8	1342.34												31396.9	103998	21884.4	30039.8	45891.3	20374.3	19957.2	32767.7
2819.98	62064.2	12394.3	116260	52094.6	8769.9	27074.8	31175.6												3424.32	27130.5	46563.7	38182.5	15272.5	59942	40085.6	28118.6												10692.4	182022	24308.8	55668.7	51201.8	75010.9	13999.1	18876.1
7004.44	36166.9	27633.2	59923.1	27438	41073	35863.5	32513												5233.24	114888	49515.7	24778.8	18565.6	70532.3	34620.6	29392.9												32701.5	19563.3	6149.86	10848.9	29964.1	72176.4	41984.3	8928.52
4530.5	38427.7	34212	53860.1	164440	49368.9	5861.36	46475.1												9121.68	20816.5	61110.5	42011.9	24398.3	39447.7	50223.6	589.58												557.28	84296.3	125066	65504.5	21492.3	13680.9	28563.2	91024.1
5975.34	30117.8	8139.32	45977.4	36651.5	53517.3	93320.1	39592.9												3252.94	28449.9	50633.4	24304	26799.2	63672.2	19553.5	4764.2												10156.6	45269.5	13293.9	39892.8	9465.16	71799.7	66685.3	181950
3056.96	44916.3	8769.9	26331	42183.3	69202.3	58942.4	64189.6												4956.9	22999.4	53022	24618	25935	69618	23914	21009.2												4517.58	42831.4	6668.44	13546.7	37421.2	229445	9997.5	163230
10139.3	32040.7	25449.5	51735.4	17781.7	28920.6	42207	21987.5												3552.24	29916.1	74274	28206.4	31613.5	49314.8	42761	21812.8												20751.8	98066.7	42116.8	52023.1	39302	24031	118853	163918
14609.1	37911.1	10642.8	20069.5	60823.5	89079.9	32167.8	33011.6												5985.18	22276.1	35380.5	28556.5	32581.1	103685	32220.7	9407.86												9830.66	5510.88	29983.9	262143	29427.5	17549.2	113833	79271.4
6707.6	49643.6	63218.7	52642.4	41032.8	37286.2	15140.5	46286.5												5689.16	16249.1	65351.5	17320.9	31344.5	79380.1	56079.2	37099.3												22957.7	78346.9	125975	262143	63944.4	54031.2	29338	64653.1
8935.54	65304	38365.3	43273.9	51779.7	21394.6	23104.3	15234												3321	56805.5	4350.92	34087.4	22278.6	105935	28870	223632												10645.1	51638.7	53684.6	18114.2	14208.1	36630	76054.1	19879.8
6560.82	78877.4	24841.1	31218.2	42498.1	44293.1	25575.8	61282.7												783.92	25002.6	28732	34112	33401.1	40808.9	40490.5	96006.4												26562	10340.6	20846.4	121853	17712.6	66346.4	17106.3	101081
10399.2	32035.8	109554	62314.3	27849.7	55268.8	28522.1	46630.9												7315.22	25387.2	44654.7	14611.6	15702.2	99867.8	32787.7	12368.9												9513.32	40539.5	16779.5	16616.9	13244	136104	113604	32765.1
7393.94	29784	15774.3	32521.2	116875	44510.4	23755.4	58011.7												1316.1	70664.3	50224.2	52977.7	36391.6	30250.6	34909.6	14045.8												6423.34	44098.2	12759	7033.94	134329	18078.1	31332.4	43866.9
4626.44	21544.7	18386.9	32481	55921.5	24004.7	34010.3	12140.1												13801.4	17313.5	24891.9	47888.8	41171.4	48211.9	19267.9	8272.98												15550.5	67780.9	9848.72	11277.2	9251.88	4862.44	15670.9	35557.6
7206.98	37198.5	113756	74553.6	61114.6	27825.1	46221.8	43483												9437.38	34226.8	49058.1	31208.4	31152.6	31854.5	41499.4	8856.82												21481.1	116073	33779.9	127697	18782.4	82005.3	85663.7	105584
9663.7	49148.3	40406.3	43487.1	22107.2	34447.4	40024.2	18245												823.28	69093.2	71352.3	34872.1	34080.8	65511.4	40213.3	16420.5												10970.2	100993	28908	262143	95994.9	43481.6	15896.2	60246.4
6836.34	20422.1	57131	23816.9	17848.9	48859.7	20942	4937.22												4628.08	18736.2	115456	22653.3	24044	50165.1	42824	6195.92												10658.8	92009.7	15449	46619.7	47118.5	34266.7	11197.2	57138.4
4247.6	38951.6	31341.2	74866.8	30618	16094.1	23805.4	30060.4												7138.1	42047.1	72419.1	23334.7	28591.8	131271	38946.6	9264.36												55806.3	21472.5	35755.4	73669.3	71712.8	43029.2	43578.8	27385
5295.56	21128.1	23723.4	77791.8	34686	24741	20138.4	67495.8												387.86	12777.2	38642.5	11124.9	12474.7	51355	146035	8224.6												2801.88	215464	59616.1	262143	105523	29352.7	94536.4	135639
5666.2	91136.4	45463.3	35626.5	16014.6	34672.1	69889.4	15260.2												12665.7	22192.5	39263.2	49596.9	22644.3	61264.7	40780.3	12613.2												7869.86	148778	60246.4	21585.1	122381	19465.2	25735.5	66289.7
4525.58	37100.1	43754.4	36144.8	17313.5	45111.5	23688.2	26958.3												2610.06	64242.1	66749.6	35437.9	16892.8	36754	42309.1	12107.3												10757.7	139435	61195	262143	70015.2	15562.6	24341.4	163600
9253.7	30526.1	23994	42002	51282	34937.7	37248.5	17990												8888.8	30048.9	51195.1	25467.6	19787.4	5110.24	55449.2	13998.2												9282.84	61680.9	30633.2	11375.2	49294.3	107621	166202	155405
7840.02	23668.5	29418.3	34527.7	25105.1	74820.9	40843.4	22923.1												4399.3	9831.8	45405.9	68081.3	25857.1	59749.3	38404	7306.2												6501.6	72117	10749.1	19907.3	13285.3	21258.3	33750.7	144573
3588.32	131814	5180.76	33090.3	49379.6	22925.6	2116.42	46831												3526	34030.8	35872.5	15313.5	25973.5	2250.9	14649.6	11894.9												67597.7	33051.5	19439.4	14853.9	22497.6	109618	39506.7	13028.1
8980.64	42474.4	26258	48218.5	35811.9	45452.6	26442.5	134045												2897.06	55694.4	23830.8	24008	11636.6	63099.8	34972.6	29765.2												2633.32	83861.2	98868.2	6772.5	110614	179356	35363.2	46825.3
5139.76	36508	53459.1	24606.6	39850.4	19019.9	34143.2	11728.5												4685.48	47287.8	26300.7	20441	21432.3	40757.3	31013.6	1044.68												57237.3	39365.6	36290.3	4616.48	59510.3	44837	262143	173822
3532.56	27973.5	17880.9	31686.4	19416	41834.8	15284.8	53136.8												2313.22	36983.6	34020.2	23873.5	11717.8	96982.2	23652.7	17994.1												14057.6	68641.8	12302.3	4720.54	31235.2	27354.9	4416.1	223.6
9595.64	37006.6	33797.9	1219.34	39410.8	29515.9	40206.2	66103.5												3359.54	17815.3	45162.3	36643.3	30692.6	42239.8	50744.4	28112.1												7115.64	33196	30042.4	29792.1	46104.6	62761.9	27075.4	18452.2
10582.1	47396.8	23110.9	55744.4	19031.4	11330.8	35323.1	14584.5												4106.56	105464	85625.2	39037.7	18436.1	18545.1	36520.7	26373.7												29989.9	165191	7306.56	74063.2	8670.52	10389.7	26388.2	15628.8
11628.4	23816.9	35041.9	69860.7	70533.9	46927	30577	34061.2												11116.7	27055.9	37800.4	38284.2	42844.2	52985.9	51323.2	22374.5												7756.34	37902.8	12691.9	10006.1	69145.7	9496.98	56250	134521
7544	51104.9	29156.7	28679.5	12083.5	41500.2	47218.1	39020.5												3051.22	29435.5	31861.9	19772.7	16717.3	49122.1	30925.4	11653												10000.9	204161	227088	66370.5	46354.9	15429.3	11293.5	502.24
5578.46	42969.6	41753.6	29373.2	59486.9	49138.5	43229.6	20067.9												4760.92	28999.3	37310	38790.9	56557.9	60610.3	46408.3	10623.9												38497	80871	26548.2	26122.5	22807.2	64469.9	43165.1	250706
8254.12	24929.6	10291.8	51956	42213.6	61290.1	44189.8	8823.2												2944.62	24432.7	70380.6	40681	20358.1	43125.4	41779.1	43159.1												6815.5	107497	11015.7	45058	71776.5	43240.8	46110.6	39170.4
10819.1	62225.7	31394.5	46006.9	25842.3	37649.5	27458.5	14474.6												4469.82	32505.6	61142.5	13738.3	23893.2	26080.9	35193.5	11527.6												6014.84	146480	72973.6	45242	43661.3	63101.6	112639	13137.4
7601.4	54723.5	64822.6	38100.5	29820.1	46890.9	19602.1	26087.5												9021.64	93120	54760.4	43270.6	22760.7	88184.4	47372.6	10024.5												8169.14	131693	64973.9	68568.7	20155	23161.5	67841.1	81565.8
10359.1	39875.8	53121.2	45379.6	26321.2	26815.6	34592.5	7274.22												23667.7	58881.7	30219.5	14499.2	15246.3	57232.7	36787	19464.3												4751.5	20737.2	15271	1228.94	24441.2	78125.8	15312.3	21273.8
6254.96	30201.4	39473.2	48960.6	26845.2	78775.8	30238.3	221108												4231.2	45154.1	29875.9	41642.1	29509.3	92584.6	50154.7	20180.2												4330.96	71207.1	12648.9	34121.4	67783.5	70327.4	43895.3	34356.1
4660.06	25395.4	62807.1	22585.3	38750.7	37800.4	39259.1	11235.6												2068.86	65591.8	56971.1	11922	29253.5	60118.3	28897.7	643.7												9187.38	21512.9	61736.8	12660.1	17237.8	60081.3	21714.1	29755.1
6736.3	42062.7	11298.8	45083.6	11140.5	49640.3	36649.9	63260.5												1527.66	31957	31561.8	30145.7	32954.2	66521.7	23290.7	44063.5												22660.1	101524	28227.8	60436.5	8464.12	13340.3	18646.5	22592.2
7972.86	37055	19047.8	26887	19449.6	28299.8	90018.8	19757.1												421.48	10166.4	38021.8	40685.1	19036.3	41936.4	39055.8	17385.6												11628.1	172213	55150.1	12207.7	81729.2	29525.5	142534	8618.92
5329.18	43098.4	9459.52	51277.9	29931.6	25318.3	62639	76942.2												6393.54	79327.6	49510	15411.9	22824.7	64265.9	29311.8	15556.2												11552.4	38396.4	12150.9	187336	80957	11881.8	14969.2	17589.6
7406.24	61379.5	19467.6	19308.5	21192.9	40950.8	25382.3	57113												6436.18	56775.2	28240	56903.9	17364.3	47715	41427.1	3660.48												3827	115238	21745.1	168778	76280.3	262143	82584.9	30491.3
8297.58	110669	28701.6	72462.6	23643.9	41408.4	56787.5	25273.2												4627.26	14998.6	48614.5	58047	33934.9	44694.9	37902.5	8656.74												4161.54	93936.9	119690	53586.6	14418.8	36708.2	52016.2	34903.1
5614.54	39429.7	12772.3	37449.4	27957.1	46423.5	22705	53901.1												1572.76	56059.3	38140.7	39724.9	26108	40122.6	33889.8	5396.42												11725.2	30094.8	16011.5	43727.6	65691.1	104373	73068.2	209755
8082.74	38617.9	12828.9	46261.1	17844	64291.3	27015.7	6222.16												4135.26	26044	21174.9	15675.9	14171.2	82510.9	45473.4	11579.2												28615.6	13822.8	141257	72346.6	73599.7	58950.4	69263.5	65565.5
8418.12	37683.1	29506.1	37039.4	58042.9	36098.9	27958.7	20974												1517.82	28902.5	43419.8	104483	17841.6	40158.7	34839.8	13837.5												7425.24	23527.9	30228.1	37318.8	162011	72225.4	21491.4	154449
19507	44549.8	24946	31555.2	24935.4	153360	26069.4	24768.9												5447.26	19429.1	50161.9	12671.5	12924.8	49046.7	17320	14778.9												18568.3	84753	26255.8	92701.1	31612.7	134194	19893.5	14374
3699.02	18128.6	11661.2	29078.8	23265	65980.5	25292.1	45946.2												2103.3	37212.4	23693.1	28064.5	28718	89466.1	44554.4	57277												3262.84	4011.04	17034.9	57126.4	31320.3	37118.5	39677	31321.2
3960.6	43762.6	16972.4	57145	19789.9	13675.1	23311	71851.7												2008.18	24392.5	24982.1	36030.8	37685.6	71872.2	35216.2	22122												5356.08	76013.7	12990.3	12481.2	37484	31163	24953.8	8797.8
3717.06	24536	42100.4	50416.9	26432.7	20993.6	24907.5	28748.4												5049.56	41514.1	38234.1	26417.9	39359.2	27373.2	32576	7852.32												8931.1	159266	61936.3	2392.52	24418.8	92204.9	234678	84965.4
5581.74	14817.4	53407.4	63136.7	28219.5	36195.6	44031.5	16794.4												3996.68	45159.9	55653.4	26275.3	10698.5	76249.3	26915.3	15704.6												13565.6	154820	7935.22	262143	57839.3	31617.9	56476.2	33681
8218.86	27701.2	11041.3	81280.9	26119.5	33249.4	13382.4	34557.3												4706.8	59166.3	56120.8	16047.4	63481.9	126342	39008.8	19862												5194.4	62331.1	28738.6	80566.5	9134.92	12880.2	24731	88199
9780.96	27042	32784.4	75759.8	14128.6	38790.1	33398.6	55354.1												867.56	20173.6	69102.2	12932.2	39419.9	68204.3	44420.9	908.56												2770.06	31802.8	27359.2	8871.76	123547	6353.68	13245.7	9913.22
6170.5	32188.3	34788.5	29253.5	50030.7	13909.7	33782.4	20649.2												3018.42	26295.8	46871.2	63892.8	26096.5	34080.8	34424	21153.5												12560.3	210013	40527.5	7199.92	68526.5	42693.8	6011.4	130934
6401.74	29481.5	12833.8	32591.7	44763.8	27142	60072.4	28624.6												3761.34	44636.7	20826.4	27693	13951.5	28734.4	39842	38842.6												25524.8	60666.1	26787.3	78802.7	13830.5	176457	33927	44331.3
7913	43352.6	47610	33838.1	38182.5	31824.2	37048.4	95930.2												2597.76	69376.9	32752.4	73390.8	12920.7	9466.08	33008.6	27509.4												18302.5	113644	22202.6	28523.6	35275.5	8694.6	116912	77588.3
6437.82	44637.5	40726.1	28467.1	31559.3	48409.5	130435	20217.9												2400.14	16563.2	72968.5	27208.4	35645.4	58399.6	37699.2	17980.1												24007.8	20357.9	76827.2	10634.8	63890.3	27582.8	24566.8	161949
7909.72	34639.3	11824.4	44828.6	23943.2	45152.5	13165.1	43127.1												12249.2	50432.5	37704.4	47839.6	65855.8	4005.7	31092.6	16968.3												13014.4	40248.9	54557.5	168829	59688.3	123895	15448.2	49854.2
8350.88	33397	34089.9	36367.8	30178.5	71287.5	7386.56	12491.1												5344.76	83108.6	32347.4	22261.4	13927.7	17789.9	30951.5	17064.2												881.5	2619.56	25781.9	9366.26	25968.6	1148.96	12232.6	75618.1
5673.58	21352	30302.3	43533.8	28079.3	37022.2	12006.4	58161												20591.8	50343.9	41173	19265.9	15211.8	12430.4	34437.5	17140.5												11167.1	18569.1	68802.6	29842.9	28015.4	9417	93522.4	45697
7657.98	7790	26954.2	33825	77546.6	52083.9	51606.7	46051.2												3817.1	71123.5	66458.5	17426.6	29481.5	46989.3	29898.1	771.62												6659.84	56272.4	39129.1	6548.04	63627.1	110400	24312.2	7767.52
5673.58	41273.9	28030.1	81243.1	23566.8	31991.5	27365	33588												4557.56	39733.1	41379.7	36055.4	16318	51558.3	25541.9	35305.1												4502.96	74396	46615.4	7254.1	33157.3	89742.7	49130.9	62303.6
14185.2	50453.8	20674.7	44143.1	27487.2	33471.6	28503.2	52081.5												543.66	10115.5	48426.7	7269.3	25367.5	53550.1	17650.9	68815.2												9752.4	19658.7	40487.9	28540	63441.3	26508.6	10723.3	72039.6
14014.6	46813.8	49939.6	41068.1	47733	35607.7	30034.1	29560.2												10668.2	73607.3	77016	89067.6	33067.3	11167.6	31152.2	27538.1												37080.6	18518.4	10510.1	58212.5	8910.46	28083.3	19666.5	120713
4630.54	71747.5	46718.7	47313.2	19967	58968.7	17449.6	13553.8												3954.86	59384.4	49609.2	24137.5	290.28	63299.1	28346.6	15928.5												4755.8	21762.3	85137.4	18449.6	93688.4	55420.1	53553.9	112484
5817.9	50599.7	38275.1	64544.7	20501.6	18507.4	59806.7	16637												2490.34	39059.9	25317.5	15116.7	19678.4	72835.7	25833.4	13973.6												9492.68	96280.4	42956.1	6068.16	67725.9	18865	17864.8	51925.1
3384.14	34632.7	36382.6	18512.3	59808.3	44887.6	69465.5	158850												13315.2	29968.5	49705.9	36723.7	21096.1	2262.38	34508	10014.7												11653	176946	23464.2	70148.5	25728.6	123444	21555.9	36658.4
8086.02	50812.1	19379.1	54346.3	48845.8	9238.12	23181.4	16343.4												3268.52	50432.5	17816.1	37943.9	24694.3	23260.1	32030.9	11675.2												16387.3	37669.7	58766.4	94792.6	69979.1	13913.1	43266.6	26728.8
9949.88	30513	33634.8	48257.8	31251	32328.5	37161.6	30267												5289.82	26714	43203.3	31362.5	25155.1	61152.3	19022.6	42173.4												6021.72	27381.5	182801	70412.5	50420.1	35125.8	17962	57205.5
6286.94	43164.8	52465.2	22326.1	38177.6	42038.1	22321.2	21667.7												1708.88	29006.7	63870.6	37656	75168.6	65164.6	47928.7	8880.6												7131.12	24937.4	10734.5	28913.2	58160.1	101747	42912.3	56356.7
13489	20509	31935.7	48154.5	12029.4	30458.1	26902.6	26505.7												2494.44	38087.4	24989.5	27666	159114	28289.2	17993.6	8741.2												18916.6	127399	42887.3	57600.2	54718.4	36080.4	38663.9	26574.9
12715.7	60400.4	28130.1	67208.8	20695.2	26854.2	36809.8	52459.5												1603.1	31145.2	71369.5	38046.4	33412.5	52523.5	40476.2	1138.98												2601.5	70152.8	42644	25972	10214.2	47986.3	113941	53417.2
3608	4391.1	6966.72	43646.1	68815.2	34602.4	41988.1	36851.6												6620.68	7959.74	28170.3	24226.1	14101.5	3788.4	29208.5	15427.5												10240.9	118941	19274.3	3484.72	26666	117179	141308	12014.2
4687.12	30136.6	24910	45380.4	40606.4	24069.5	44628.5	53398.4												2723.22	87344.8	36780.3	19444.7	21454.5	32914	21481.3	16876.4												8225.9	45099.3	35850.8	164926	17046.9	48362.1	119424	39893.7
8458.3	36089	57334.4	21895.6	19566	11242.2	27194.5	44298.9												11484.9	25743.9	36405.5	14053.2	22471.3	31535.6	48097.6	3170.94												12209.4	42167.5	59208.4	3917.3	29209	18117.6	9717.14	18704.1
7416.9	35761.8	12390.2	53883.8	7377.54	13162.6	37756.9	60529.9												4763.38	45756	17153.6	22820.6	17567.7	85617	44068.9	11562												7722.8	55016.8	8411.66	80330.9	21678	8454.66	24928.8	129098
10020.4	23040.4	5982.72	11903.1	21529.9	30101.4	33542.9	62382.3												1904.86	47284.5	31267.4	40205.4	7653.06	124138	33805.8	16342.6												10922.9	83493.1	20454.2	91722.4	100918	35946.3	14134.1	198305
10541.1	25269.1	28957.5	20723.9	22769.8	31070.6	31603.6	25303.6												6049.14	35652	43002.4	29173.1	18864.1	48243.9	32828	12317.2												1585.84	53589.2	15400	16776	62586.5	90350.7	126348	99130.5
5940.9	41004.1	22026.8	44590.8	25572.5	71589.3	16653.4	25214.2												2323.06	41244.4	18121.2	46895	47354.2	69269.5	34675.2	24224.4												5502.28	11688.3	73948.8	9114.28	61751.4	29011.2	43475.6	65626.6
3916.32	41364.9	34522.8	32137.4	16407.4	21067.4	37520.7	25220.7												404.26	49110.6	34979.6	33640.5	24920.6	24636.9	25195.8	16418												19267.4	46704	20545.4	5319.1	19718.9	106731	13237.1	9908.06
9606.3	40004.5	20862.4	16416.4	40515.4	47186.1	43727.3	22092.4												10182.8	23772.6	19698	34305.5	24838.6	48578.4	51767.5	8291.84												10746.6	30629.8	41612.8	18221.7	31543.9	214186	133205	150134
6961.8	48084.8	14444.3	47583	26802.5	53800.2	30131.7	14474.6												1787.6	52421.8	39314.1	17841.6	12629.6	10113.1	30172	49541.9												4491.78	13844.3	6139.54	45984.2	34756	23903.7	14177.1	26561.1
14181.9	77203.8	24449.1	29556.1	21383.1	73934.5	28104.7	52550.5												7637.48	39145.2	22678.7	42849.9	27449.5	65273.6	34575.2	9215.16												16464.7	22042.7	62055.9	24866.9	18933.8	32038.4	10993.4	80302.5
8153.26	44547.3	42291.5	46251.3	83814.7	44845.8	60361	28498.3												9972.02	18769.8	7874.46	47189.4	27688.1	34321.9	31734.4	18671.4												6250.48	23179.6	30094.8	12249.8	7461.36	24375	26299.7	233607
9717	61650.9	26136.7	15005.2	22143.3	27273.2	31456.8	5179.12												9121.68	29773.4	34714.7	12688.7	17706.3	48154.5	48517.6	12183.6												39680.4	64287.6	77344.1	19630.4	60125.2	88637.6	24050.8	241262
7978.6	30858.2	32203.9	75670.4	59742.7	80105.8	13577.6	33112.4												1338.24	42129.1	22353.2	27417.5	31528.2	29366.7	30597.8	14554.2												19608.9	159088	262143	165626	18260.4	57507.3	20333	10586.6
4139.36	45906.9	33834	25628.3	20922.3	99545.5	42173.4	41661.7												3681.8	113408	64247	52312.7	33289.5	45141	25219.3	33041.1												14073.9	28258.7	53167.8	34947.8	49640.9	20408.7	69500.9	1527.36
7034.78	49942.1	34303.9	32054.6	25888.2	15630.8	43021.3	25955.5												1666.24	55909.2	85174.2	22920.6	25039.5	92769.9	31449.6	17438.1												7122.52	162953	23185.6	10034.5	7955.86	17890.6	56096.1	86250.3
12019.6	34626.1	42842.5	20945.3	45179.5	57155.6	48874.5	17785												1189.82	19295.4	56803.9	51175.4	56527.5	61110.5	47542.3	42458.8												17005.6	14465.2	54997	26840.6	45750.3	4266.46	245682	52543.4
10553.4	54051.1	132036	31299.4	30870.5	26212.9	25007.5	17073.2												6977.38	82490.4	72735.6	25631.6	41611.7	106979	31261.4	25511												9710.26	151883	90693.9	40084.6	57313.8	18262.1	26360.7	118142
12857.6	120759	21651.3	2982.34	51113.9	53521.4	36142.3	24683.6												2159.88	53249.2	51093.4	32444.9	15719.4	56130.6	25909	18656.6												40967.8	72628.7	5393.06	14469.5	29572	31575.8	15692.4	8485.62
7333.26	47520.6	30095.6	62896.5	34771.3	24369.6	74256.7	62283.1												1961.44	29979.2	52020.8	20850.1	10862.5	111864	34339.2	26057.1												7878.46	91390.5	17130.3	7497.48	19689.7	203776	17605.9	24325.1
7833.46	38429.3	34819.7	28678.7	24491.8	45683.8	24489.3	15890.8												1874.52	111219	40337.4	37302.6	33763.5	34223.5	28016.5	14564												2790.7	200213	18959.6	27060.8	28654.3	93234.3	51208.7	111428
3142.24	39196.8	43214	35127.2	23902.2	13552.1	55842.8	14715.7												6542.78	61974	78383.8	34567.9	27258.4	18913.3	27643.6	10150												7449.32	108883	9168.46	4051.46	22842.5	143621	6054.4	76868.5
6036.02	52936.7	32075.1	31679.9	29263.3	33579.8	29720.9	25896.4												398.52	33583.9	37637.2	34936.1	22097.4	37988.1	33744.5	20307.3												34261.5	29783.5	10815.4	18691.2	54443.2	18025.6	32870.9	46160.5
3111.9	26963.2	73738.5	56019.1	15841.6	116666	40280.9	15591.5												817.54	62108.4	56110.1	80137	30377.7	127509	27763.7	38043.9												5922.82	19815.3	39185	33804	29127.3	92792.3	107887	128353
5609.62	56450.4	17524.2	18591	19719.4	36639.2	20217.1	39042.7												4064.74	885.6	45813.4	64734.1	41914.3	39574.8	24354.1	251.74												7697.86	78867.2	65857.9	20105.9	8135.6	13020.4	25516.2	37041.1
7569.42	45773.2	25202.7	109045	37407.6	30627	17366.8	13935.9												3210.3	14303.3	22132.6	21620.9	23031.3	93130.7	28972.4	24468												6747.56	9281.98	14516.8	12585.2	10308.8	90281.9	136891	106894
8252.48	42527.7	26100.6	46071.7	20993.6	52124.1	67208	3314.44												3626.04	52516.1	103236	23873.5	24994.4	100397	20797.6	18026.9												27275.8	84412.4	21093.2	37351.5	15302.8	57215.8	99838.3	52976.9
4566.58	43946.3	26971.4	44279.2	6944.58	43071.3	31339.6	51459.9												9232.38	48549.7	32829.5	25052.6	37654.4	48598.9	28158.5	11523.5												13771.2	2577.42	17972.3	7800.2	27946.6	105089	20144.6	96056.8
6406.66	33925.9	16953.5	29638.1	20330.3	60297.1	40500.6	22375.3												2995.46	66607.8	60122.4	19987.5	84065.6	57147.4	26582.6	18827.2												10527.3	61908	143841	8581.94	41700.5	17906.9	38255.4	62342.3
5890.88	80076.3	28962.4	63818.1	47760.1	24478.6	25720.1	38375.2												3488.28	57231.1	54785.8	43514.9	37798.7	31183	34643.3	27447.9												6050.96	129395	15922	22716.9	42944.1	8606.02	145861	148341
4993.8	21503.7	29490.5	35115.7	31301	11302.9	34884.4	50578.4												779.82	75534.3	30663.1	50479.2	22798.5	60903.9	53741.5	12812.5												18571.7	251407	50771.8	38749	60995.5	68900.6	14342.2	64544.7
6181.16	37191.9	7145.48	47905.2	14601.7	5627.66	37692.9	42640.8												1318.56	61621.4	34052.1	29234.6	16514.8	46010.2	36330.8	13247.1												9535.68	54450.9	19350	5574.52	22411.6	11872.3	83137.1	211486
11718.6	60210.1	38385.8	28709.8	24417.1	26346.6	39160.7	28720.5												1928.64	35829.1	71736.1	34465.4	17526.7	55782.1	19553.5	13206.1												11279.8	26525	106874	5112.7	42138.3	27781.4	84974.9	111149
6059.8	49970	22814	43137.7	77171	31883.2	20725.5	39624.9												5174.2	72505.2	1731.02	53293.4	24798.4	47642	14478.2	1711.34												925.36	36747.8	29995.1	36987.7	63807.7	21388.2	35819.9	29105
8552.6	32864.8	25241.2	58681.7	12992.1	17089.6	28339.2	43969.2												4011.44	25224	62531.6	19538.1	36507.2	89680.9	39317.9	11815.4												10574.6	69979.1	13268.9	117860	5616.66	14562.4	158219	67371.5
5790.02	38590.8	15675.9	45229.6	29504.4	22008.8	49364	9922												976.62	45794.5	39957	30835.3	153215	58594.7	36339.2	21505.3												20464.6	14005.1	30483.6	4152.08	18010.1	96885	106960	100748
4120.5	33069.8	47797.8	80916.8	38768	23861.2	19411	14443.5												1144.72	33711	77498.2	37425.6	28793.5	44774.5	28706.2	18228.6												9370.56	149637	54533.5	50485.4	13246.6	5196.12	43762.8	21181.8
7322.6	57880.5	7790	79249.7	37091.9	36827.8	27206	16830.5												12984.7	28590.9	48863.8	28448.3	12368.1	67704.1	33900.7	18524.6												23611.3	71428.2	12235.2	23920.9	40464.7	19217.6	81864.3	19099.7
4003.24	56799.8	51934.7	47160.7	72562.6	18158.1	26508.1	12928.9												7356.22	34751.6	52425.9	22677.9	20431.1	84220.6	41732	24942.8												22499.3	92919.6	26350.4	53030.2	10870.4	32366.1	190315	46910.4
9534.14	55523.8	9603.02	62536.5	63702.5	24161.3	27136.3	51970												1983.58	32164.5	34270.3	53530.4	45521.5	64283.9	67099.2	13469.3												10025.9	71975.1	52890	1470.6	46559.5	20812.9	10145.4	88838
2605.96	42143.9	43698.6	32481	16423	38595.8	10673.1	54608.7												4985.6	64894	25447.1	55948.6	35835.6	73246.5	22963.9	742.92												15818.8	43306.2	262143	19915	21900.8	21621.3	27081.4	45721
22409	27934.1	34338.3	37752.8	12518.9	41929.1	30553.2	35262.5												3365.28	19692.3	38686.8	53473.8	8776.46	2790.46	31279.9	16956.8												23105.6	52996.6	12970.5	18144.3	46372.9	28115.1	63118.8	20216
7399.68	72974.3	53375.4	45631.4	36656.5	9804.74	24187.5	15557												8486.18	73807.4	31422.4	32413.8	60488.1	45250.1	22310.4	18477.9												34430.1	52881.4	44129.2	207367	19603.7	84390.1	42519.3	16774.3
3359.54	65703.3	58983.4	43469.8	20270.4	52501.3	14703.4	49680.5												6181.98	93023.3	46910.6	34326	59166.3	22655	46042.1	12897.8												13039.3	262143	18897.6	7327.2	99750.5	14426.5	9277.68	64981.6
8823.2	45096.7	55027.7	67916.5	14643.6	63586.1	38240.7	15935.1												6596.08	34198.9	23287.2	36539.2	32929.6	49447.6	40749.2	8487.82												6606.52	147785	163102	36138.1	10360.4	92811.2	15969.3	19219.3
5138.94	25521.7	29360.1	55530.4	61603.3	14705.9	28479.4	32085												3078.28	50889.2	14069.6	27839	25092.8	67418.8	25737.6	15338.9												12193.1	167180	16271.2	158599	27065.9	15451.6	79492.4	70850.2
14750.2	50562.8	42936.8	47048.3	24555.7	60425	24816.5	16020.3												4232.84	22049	41042.6	14887.1	2058.2	40893.4	97702.9	25188.8												5715.56	53206.5	86884.9	42702.4	19003.4	21507.7	202242	14872.8
7946.62	41449.4	45933.1	33237.9	57719	35911.1	18714	8330.38												3942.56	35822.5	32411.3	20660.7	25627.5	64010	36181.3	160408												10802.5	45641.9	22976.6	24507.4	16883.5	7457.06	92511.1	126324
8601.8	67816.5	40742.5	50030.7	36745.8	36585.9	23683.2	18446.7												3190.62	26927.2	42620.3	48050.4	20058.8	20285.2	64813.6	15191.3												21242	87108.5	3464.94	55946.4	64151.7	14571.8	150463	161670
8914.22	33913.6	6806	30007.1	34474.4	29236.3	39903.7	30683.6												2364.06	26865.7	45376.3	11482.5	29825	50749.8	29305.9	10123.7												5190.1	73310.7	46425.4	28796.2	115722	48663.1	49831	64578.3
7616.16	29894.7	22376.2	56794.8	29610.2	10246.7	23024	37073.8												5645.7	7155.32	82894.6	37169	178.76	23841.5	27531	4360.76												5627.84	141867	22624	23988	22860.5	55445.9	14905.5	168751
3704.76	38724.5	28503.2	44685.1	19597.2	18764.9	26449.1	52649.7												1416.96	30784.4	49468.1	38399	28924.7	44987.7	34386.2	38251.4												5799.84	79538.8	45263.5	262143	23750.6	9489.24	11087.1	46833
9473.46	57133.5	12187.7	29757.8	26814	35811	22472.1	86013.9												1771.2	73139.9	28558.1	3965.52	12592.7	98584.5	35684.9	15409.4												8528.62	76702.5	120007	42785	13926	64568.8	35788	57829.8
6623.96	45035.2	23656.2	81820.4	32292.4	72860.3	15233.1	36093.9												27314.2	40166.1	41410	40025.8	70204.3	52460.3	40800.5	428.86												7818.26	72588.3	39653.7	42336.9	22814.1	77799.9	32598.3	60039.2
6544.42	53431.2	45992.2	32206.3	20352.4	36717.1	29097.7	23380.7												3259.5	6678.08	23532.4	67024.3	25990.7	70929.2	22836.2	13011.8												12845	2824.24	3042.68	31372.8	67148.8	130223	10504.9	41932.7
5429.22	75052.1	34095.6	21951.4	29085.4	18552.5	55272.9	46479.2												2895.42	36107.1	26541.8	182420	31310.9	13387.3	30642.4	21310.2												9552.02	31873.3	56307.6	13243.1	40099.2	35681.4	160338	65488.1
6300.88	45759.3	16162.2	51659.2	15033.9	68930	44361.2	29250.2												7412.8	47934.7	44264.4	36565.4	18972.3	50726	13505.5	30226												11416.5	34529.9	15066.3	53296.8	47810.8	20324.4	25676.2	20080.1
5355.42	44529.3	30755.7	13694	16997	33741.4	24016.2	20053.9												4004.88	8391.06	20002.3	27493.8	31102.6	26078.5	48321	20309.8												30274.6	113068	52662.1	72244.3	16500.8	217109	21635	22652.4
7477.58	37204.2	45972.5	33497.8	23566	35479.8	25307.7	18121.2												4800.28	55473.8	47496	47811.7	27001	42642.5	37595.9	15384.8												6249.62	90212.3	13319.7	19997.6	13873.5	49899.8	78241.1	1700.22
4090.98	32231.7	39387.9	37779.9	44946.7	85120.1	26458.9	31913.6												7689.14	17879.3	59181	16192.5	22942	2829.82	37524.5	8829.76												16577.4	26635.9	16321.9	114230	69010.7	21424.3	72481.7	83049.3
5152.06	22418.8	13225	57750.1	40576.1	37421.5	51988	31245.3												2560.04	28090.7	28846.8	43518.2	121991	43717.5	43726.2	16429.5												11428.5	92466.3	52214	29172.9	32523.5	73684.8	31937	100611
2943.8	27098.5	61031.8	18737.8	30948.4	44416.1	45205.8	53479.6												2333.72	25189.6	41669.1	21836.6	23739.8	48984.3	36980.2	19390.5												19783.4	99685.2	51280.1	16445.8	6075.9	253796	20105.9	75862.3
6778.94	36666.3	19721	37918.4	23147.8	10683.8	28328.5	7512.02												8789.58	26604.1	46026.6	62265.9	30092.4	55532	41038.2	687.98												5835.1	28140.9	6255.64	36912.1	27145	8310.18	20707.1	4117.68
7221.74	70836.5	19049.4	58629.2	31313.3	34022.6	59664.8	14572.2												8015.5	42747.4	45613.3	14755.9	17238	63873.1	66708.6	1898.3												7279.9	82986.6	28970	8639.56	12547.4	37097	20686.4	9330.14
10102.4	35752	28425.3	93848.2	39453.5	66739.8	39265.7	11205.3												2328.8	35211.6	45048.3	8859.28	31269.9	49646.1	56267.4	21994												9206.3	10541.9	88325.4	6317.56	28177.9	51553.6	78624.6	56838.3
5393.14	35022.2	15580	41014.8	27566.8	27643	23028.9	34690.1												1652.3	101095	38704	12714.9	28616.4	46213.6	49909.4	19789.1												6744.98	25594.5	25953.9	139004	16339.1	49018.3	147144	23363.6
6450.94	52995.8	12537	36599.9	21338	48544	45016.4	18120.4												10400.1	36256.3	11032.3	38358	28023.5	7700.62	29876.3	21030.5												4605.3	87218.6	20925.5	76740.4	30099.1	12992.9	58597.8	20920.4
8755.14	43589.6	9809.66	30901.7	30607.3	26920.6	32230.9	81649.9												3722.8	18701.7	52505.4	26480.3	28354	50847.4	41685.8	23104.3												40170.6	135817	41685.9	23391.1	16973	28974.3	22012.6	138748
10081.1	41419	8181.14	72468.3	44393.2	34601.5	28240	46107												8210.66	39094.3	28222.8	10970.8	39686.4	71932.9	42269.6	8837.96												17652.4	29670.9	16084.6	139854	18796.2	7719.36	17654.9	209928
12996.2	29567.6	46111.1	22838.6	33063.2	74820.9	33205.9	51391.9												3193.08	57634.5	22472.9	21721	38466.2	33515	44984.5	14603.4												5768.88	91663.1	25835.3	159151	10221.1	99402.2	156874	11070.8
4482.94	95138	23432.3	70661	26055.5	5098.76	20010.5	12643.6												2639.58	42206.2	37920.1	47725.6	21711.1	46918.8	15031.8	15830.1												6463.76	20854.1	1576.38	78883.5	55465.7	6177.38	29701	194545
5891.7	48717.8	16334.4	42024.2	37230.5	124182	31424	30827.9												12432	47491.1	38688.4	13763.7	49266.4	36417	24309.6	20204.8												4118.54	25976.3	28924.4	62798.1	12485.5	30944.5	28597.6	72069.7
5961.4	30531.1	11093	34057.9	34157.9	57214.7	25629.1	13490.6												5425.94	35232.1	40526.9	17393.8	32627.8	24842.7	49120.7	22604.9												31446.8	49282.3	10525.5	17943	76448	76225.2	52577	163639
4086.06	135543	18406.5	47572.3	60172.4	25035.4	28982.1	16409												5397.24	48448.9	33060.8	43212.4	802.78	81189.8	33453	11024.9												4949.3	42547.6	62172.8	28734.3	34652	123208	23988	11104.3
5953.2	23281.4	6134.42	29432.3	37728.2	17476.7	23631.6	11978.6												2668.28	38128.4	62069.9	36939.4	18853.4	54096.2	23961	103197												10490.3	116707	64218.8	13756.6	17353.9	76347.4	102694	63094.8
3867.12	4023.74	15482.4	27046.9	71419.5	56440.6	14632.9	40589.2												6274.64	57339.3	49008.1	12764.1	24191.6	28915.7	46737.6	14482.8												6973.74	123099	19836.8	198566	70889.8	99890.7	96824.8	123273
4104.92	64010.8	10446.8	75160.4	43485.4	31297.8	18972.3	18508.2												16394.3	56452.9	57946.9	12586.2	43470.7	54150.3	48182.4	48161.9												6022.58	24384.4	52720.6	12008.2	26209.4	54323.6	59249.7	44858.5
4949.52	30579.4	24828	53117.1	37800.4	51557.5	30668	27247												2621.54	57282.7	47595.3	29438	15146.2	143645	55678.6	31100.1												15418.9	95983.7	30911	6228.98	11211.8	64028.7	5714.7	55810.6
6575.58	43617.4	36937.7	31413.4	49284.5	59665.7	47492.8	46647.3												11165.9	33246.9	30800.8	29225.6	20055.6	102456	34128.4	3434.16												10270.1	88024.4	17251.6	26167.2	31207.7	23891.7	44855.9	80717.9
14713.3	38758.1	13327.5	36761.4	30962.4	30462.2	38902.4	69290.8												257.48	35222.3	58783.3	26636.9	24748.4	57315.5	22344	18292.6												4105.64	89969.8	47087.6	48344	81368.9	19077.4	39787	94641.3
8892.08	36188.2	22012.1	33045.2	21177.3	33617.5	52190.5	31110												9145.46	60078.1	54395.5	22587.7	30233.4	44348.1	40627.4	1752.34												4318.92	112486	9763.58	62982.1	16019.2	10117.9	124582	168727
10209.8	27144.5	57245.8	60211.8	26264.6	42268.5	89289.8	20464.7												8651.82	63719.7	38455.5	23837.4	30954.2	21011.7	50988.8	37331.3												6853.34	38490.2	42123.7	3151.04	18925.2	119002	76392.9	90865
7886.76	30939.4	29402.7	26315.4	57615.7	28048.1	46520.2	24572.9												7191.4	77818	42601.5	41491.2	18022	53229.5	36073.8	50639.9												13491.7	52919.2	12827.8	18923.4	21041.6	4583.8	155393	4938.12
10425.5	28103.9	27911.2	63446.7	43464.1	34914	55779.7	20934.6												1640	36412.1	11199.6	28940.3	34828.7	51540.3	41790	25623.4												8511.42	23658.6	7931.78	10902.2	21336.6	18964.7	86098	60829.5
10479.6	47926.5	26012.9	60614.4	53811.7	36468.7	38925.4	34914.8												7293.9	66014.1	45500.2	25497.9	13856.4	76507.6	43622	33114.9												9091.92	8950.02	38491	12543.1	25010.5	18494.3	22362.6	11001.1
8995.4	39458.4	4406.68	25939.1	50652.2	40118.5	32203	58159.3												2962.66	41862.6	55271.3	21994.9	54500.5	67089.9	36337.6	36211.2												6063.86	79857	27143.3	48459.3	49765.6	22857.9	106824	100442
8197.54	10997.8	19219.2	9018.36	30995.2	51045	20149	8951.12												2688.78	27684.8	77210.4	44083.2	28576.2	78325.6	48255.5	53883												12349.6	79986.9	27945.7	27381.5	23865.9	77572.9	41725.5	16550.7
3678.52	32788.5	26026.8	24472.9	221547	13478.3	36105.4	46424.3												2371.44	63348.3	41165.6	31440.4	217262	62702.1	178081	25037.1												49863.7	47146.1	22703.1	31699.6	104186	170419	48049.1	10844.6
5888.42	53297.5	29972.6	62721.8	35744.6	86761.7	23747.2	45957.7												703.56	33227.2	67077.6	50508.7	27357.7	29418.3	43806	26691.8												5556.46	69748.6	39941.8	24940.9	134505	24410.2	55662.6	195647
10626.4	90933.1	19296.2	42970.5	34403.1	20667.3	30763.1	35533.9												4135.26	20781.3	34776.2	10361.5	26189.2	64100.2	21222.6	7904.8												7868.14	123541	262143	14893.5	9082.46	39594.4	46510.5	41354.8
7430.02	46070.9	27827.5	37249.3	43583	48207.8	59826.4	32217												4997.9	50179.9	28514.7	44095.5	65084.2	63915.7	50310.1	3125.84												5496.26	147131	47146.1	126764	7992.84	20599.6	24869.5	183316
2071.32	31590.5	6038.48	24673	56252	57833	10744.5	15910.5												7593.2	29579	45887.2	33183.8	28337.6	38798.3	44992.9	10045.8												8178.6	103707	70226.7	9758.42	53874.7	82229.8	13649.1	40209.3
6159.84	40120.1	15562.8	29397	38166.1	43714.2	29631.5	9735.04												3489.1	42685.9	24087.5	51087.6	314.88	21810.4	47551.6	14294.2												14371.5	9104.82	27277.5	3122.66	12279.1	9893.44	64844	25584.1
12724.8	52613.7	82008.2	61903.4	53633.7	9032.3	45405	22230.2												6269.72	43117.2	41847.9	35622.4	79471.1	58850.6	45713.6	14581.2												13160.6	74823.4	80084.1	18078.1	48572.8	8163.98	50401.2	19855.7
7164.34	41697	29556.9	35367.4	36501.5	26467.1	39242.7	50001.1												9172.52	56265.9	49247.6	43377.2	33474	38702.4	41264.2	93935.1												29969.3	24249.4	24515.2	46695.4	61481.4	59561	111173	9578.68
5225.86	28511.4	36306.3	30861.5	19853	29726.6	42566.2	41369.8												1548.98	26239.2	2620.72	12312.3	12554.2	54165.1	59283	14038.4												9287.14	10274.4	55162.1	32125.3	32094.3	35972.9	43446.3	86778.3
8183.6	37436.3	42803.2	33246.1	16802.6	56244.6	51244.3	16436.1												2610.06	51582.9	65649.2	22599.2	25290.4	50937.6	46130.3	15605.4												14860.8	6560.94	9555.46	136804	34676.1	21987.6	42219.1	60414.1
10829.7	52079	41731.4	52275.8	27613.5	53836.3	44747.4	53971.6												2323.88	30283.4	35677.4	42914.7	49150.8	108933	48775.4	13268.4												8147.64	1791.38	2137.1	9156.42	19159.1	30875.7	9069.56	36208.6
6681.36	8054.04	96233.6	40630.2	17091.3	37917.6	73858.2	28365.4												7038.88	58179.8	36265.3	17668.5	33667.6	39395.3	23239.4	7646.5												12102.8	66290.5	19402.5	7409.76	44913.5	4637.12	27434.9	15198.8
12867.4	73318.7	33290.4	36221	39307.5	34133.3	32289.1	22727.1												983.18	38374.4	68642.2	26415.5	31237.9	30125.2	47376.8	33769.2												13262.1	94925.9	37055.7	102114	80607.8	17265.4	18615.6	195218
6236.92	30180.1	17843.2	52033.9	25370.8	15830.1	55425.4	73218.6												5881.86	60327.4	21394.6	50534.1	9604.66	33214.1	37417	6550.16												5216.76	103696	75723.9	128226	37465	37693.8	5826.5	67916.8
6764.18	70204.3	9771.94	51094.2	47899.5	28593.4	33579.8	40694.1												7335.72	30574.5	59823.9	28868.9	23332.3	96935.5	23593.1	13685.8												4921.78	39226.3	36746.1	22576.7	38121.2	17716	227218	62309.6
8857.64	36613	38739.3	46371	20199.1	30458.9	24424.5	30402.3												3240.64	30626.2	42945	36057	28430.2	65782	33610.1	7370.16												27170	60655.8	49792.3	26439	56577.7	31563.7	148217	160725
11576.8	68411.8	27770.1	42679.4	30411.3	37626.5	34835.2	34903.3												979.9	30801.7	19306.1	69598.3	31108.3	65299.1	25678	11263.5												6612.54	24733.6	17901.8	22298.1	11071.6	21702.1	1824.06	34437.8
18632	33356	34652.4	28714.8	47500.1	103860	43018	19224.9												25078.1	19708.7	43063.1	20338.5	26615.6	74000.9	36898.7	33493.7												7725.38	20106.8	30659	34154.9	130887	10439.5	37894.2	127000
7447.24	60101.9	78849.6	32918.9	43961.8	72401.1	23900.5	11096.2												6040.94	66677.5	2603.5	44812.2	86000	70647.1	34981.8	11630.1												9401.52	152524	19690.6	114964	29166.9	3333.36	57051.5	22464.1
6108.18	26153.1	10608.3	56676.8	33456	15885	56438.1	26283.5												3624.4	18895.3	15019.9	86952.8	23777.5	21529.1	33064.9	45110.7												17034.9	193636	11422.5	16789.8	36822.6	62044.7	30521.4	104464
7662.08	43569.1	24741.9	29884.9	33399.4	31805.3	30633.6	11102												4925.74	1245.58	36388.3	48212.7	43917.6	65416.3	57871	33536.4												10082.6	15743.2	114877	65205.2	12914.6	130668	6843.02	146378
9724.38	49255.8	34427.7	59171.2	52378.3	53281.1	28578.6	32571.2												3985.2	29282.2	34513	86386.2	36449	51677.2	26698.6	12739.5												8669.66	5426.6	10982.2	18502	85478.8	108783	24156.5	95321.5
5983.54	42937.7	30344.9	31279.7	42400.6	21766.1	34737.7	47771.6												861.82	48264.4	40339.1	45912.6	48198	42079.1	43196.2	25757												16084.6	100388	23892.5	75134.8	24475.6	34648.5	15382	207833
9597.28	37987.3	30353.1	55508.3	18377	21895.6	38418.6	252822												2622.36	44325.9	14512.4	25597.1	95051.9	68235.5	33469.8	16158.1												16715	44167	22948.2	104018	29449.8	10204.8	12867.3	62006.9
6264.8	1521.92	12247.5	94260.6	4824.06	67956.7	20388.5	19546.3												3970.44	44845	25392.9	32668.8	111095	61193.3	23248.7	21885.8												6308.96	23765.2	70326.5	12980	53535.9	77525.6	43820.4	230417
5107.78	25607	43629.7	45527.2	7530.06	40153.8	33205.1	26574.6												2154.14	22800.9	45299.3	19962.1	915.12	82420.7	40568.6	1204.58												6373.46	21314.2	73222.1	32126.2	116524	24122.1	117723	72544.4
7758.84	64971.9	17295.4	24452.4	26021.9	19076.5	15723.5	52591.5												2251.72	53406.6	33868.5	17355.3	30883.7	109224	28844.8	64015.8												6923.86	127560	40167.2	10978.8	14160.8	28740.3	15974.5	32959.5
6341.06	30399.9	8341.04	32628.6	20451.6	25927.6	12976.5	21900.6												984	53878.9	33146.9	38762.2	51774	31139.5	23559.5	22452.4												2926.58	25407.8	27722.1	63604.7	24000.9	59044.2	38238.2	111540
10960.9	37957	15964.6	36200.5	64238.8	61334.4	15999	41278.8												1876.98	45921.6	51198.3	87849.1	14685.4	76241.1	45372.6	16716.5												29131.6	63019.1	65801.2	40027	21407.1	150300	57347.4	62749
14477.1	35743	43578.1	38719.6	29609.4	86986.4	36536.7	58534.1												1717.08	38303.8	24861.6	16497.6	20358.1	25875.1	50636.9	17629.2												16556.7	36359.1	140250	9524.5	40030.4	54053.6	187732	37403.1
9465.26	15059.3	30439.2	33987.4	79458	36286.6	22185.9	39165.7												5312.78	33132.9	50126.6	38231.7	20712.4	123953	33308.5	10751												8100.34	83728.7	78461.2	82979.7	66711.9	24853.1	23699.9	59415.7
4960.18	37918.4	11769.5	50619.4	62516	30680.3	38097.2	11462.8												1710.52	33671.7	53498.4	17991.6	31935.7	39523.2	38163.7	57341												8993.02	98345.3	79177.6	23240.6	52180.5	84724.6	139097	5517.76
6667.42	40854	37207.5	8781.38	39122.2	11043.8	59388.5	51644.4												2110.68	28514.7	37679.8	27379.8	49506.7	67775.5	16611.8	24877.2												14720.6	91485.9	11264.3	192151	9717.14	11770.8	35430.3	13483.1
7214.36	31252.7	10632.9	59923.1	7206.16	58340.5	41266.5	27036.2												18578.7	24674.6	34627.8	21525.8	37692.1	42876.2	41685	26128.5												1246.14	102798	18086.7	40983.3	55073.5	13471.9	93970.5	59329.7
1474.36	31593.8	7316.86	52434.1	23478.2	20764	25620.1	24200.7												2600.22	57287.7	37594.5	37869.2	47083.6	61826.4	10669.7	20251.5												11765.7	6464.62	67816.2	7391.7	84691.9	83999.6	30171.4	16507.7
10763.3	44632.6	41408.4	54794.9	22119.5	4847.02	61806.7	11325												3750.68	17525	41630.6	31536.4	14318	55481.2	52407.6	32294.1												3165.66	136031	35573	40617.8	41497.6	145304	83308.2	22800.3
9509.54	32018.5	31438.8	56034.7	13919.5	31959.5	61336	13157.7												3470.24	26271.2	31271.5	24122.8	33210	96449.2	30793.6	9772.76												25838.7	119090	14729.2	13239.7	11297	25290.9	202189	130853
5949.92	29483.9	37761	57192.5	39579.8	25795.6	15188	13717.8												7756.38	47364.8	51968.3	26505.7	30747.5	92747.7	22910.2	220706												1099.94	31014.2	57436.8	168404	40608.3	207952	80836.6	45721
9391.46	21420.9	42569.5	51048.3	20568.9	43802.8	34957.4	79389.9												9775.22	58148.7	39296	33661	17280.7	82001.6	30205.6	11097.1												7151.76	126705	23950.1	5168.6	10339.8	147639	103976	64467.3
8161.46	27757	38963.9	51181.1	28035.8	41749.5	40527.7	55026.9												4153.3	20522.1	19923.5	34390.8	17706.3	45514.9	65059.7	32285.9												5375	17750.4	8800.38	170993	25538.6	5885.84	54175.7	38387.8
7049.54	48347.2	15081.4	50893.3	24249.9	19037.9	18487.7	22459												14805.9	26539.3	10449.3	14360.7	38858.2	50799.8	65862.7	5526.8												2413.16	64700.4	35735.6	69497.5	9456.56	14036.9	38641.5	138124
4551	53603.4	28265.4	32294.1	35466.6	37487.9	23258.5	48366.9												7037.24	79004.5	15677.6	25854.6	26884.5	31341.2	40076.4	25757.8												7257.54	176014	17979.2	54419.9	16272.1	53980.5	21013.2	17335.9
7229.12	44361.2	8215.58	27153.5	22078.5	50762.9	28659.8	19090.4												1289.86	43053.3	39949.6	35997.2	11354.5	112720	38668.6	12726.4												8599.14	5361.24	114506	41388.4	13810.7	57709.4	240277	18406.6
8720.7	97995.7	23243.7	50489.9	53520.6	36394.9	32856.6	43975												3196.36	54721.1	45134.4	49030.3	26020.2	74715.9	27086.6	25323.2												15826.6	41022	69982.5	154508	29348.4	11909.3	18908.8	81479.8
7976.14	37239.5	14328.7	30446.6	28997.7	26225.2	18926.4	46365.3												2722.4	1734.3	31451.9	26109.6	32222.7	73468.7	30253.4	974.16												31817.4	14998.4	45582.6	12513.9	34064.6	9824.64	102165	140456
11040.5	49328.7	40095.5	27634	28737.7	28112.1	25060	46918.8												32308.8	36831.9	22097.4	11120.8	20935.4	54780.1	29995.6	776.54												13823.6	43680.3	37242.3	35708.1	107042	16766.6	5179.78	89231.9
4765.02	42855.7	7256.18	71983.7	25538.1	6462.42	21191.3	30728.7												2209.9	58196.2	27305.2	41586.3	39036.1	53626.4	20307	40937.7												7408.04	77984.8	24980.4	99610.4	15045.7	77603	26625.6	27350.6
15216.7	28986.2	6639.54	47411.6	24978.8	42168.5	90518.2	30606.5												1580.96	16553.3	28606.5	2276.32	27523.3	21919.4	37028.9	5281.62												5609.78	14534	42003.3	54316.7	30790.6	60310.9	94264.6	57119.5
4476.38	38071.8	34291.6	39446.9	52961.3	41141	46186.5	82068.9												1412.04	26358.9	54438.2	28850.1	30299.8	57318.8	29732.6	15417.6												9437.64	81027.5	20501.5	11575.6	80177.8	9270.8	39554	75121
10612.4	54420.9	30702.4	88336.1	55096.6	63049	16555.8	52293.9												2173	75967.3	57691.1	48889.2	27500.3	54636.6	37611.8	14340.2												17843.3	96009.5	8563.88	3741	80482.2	43158.2	32600	31601.6
8320.54	18906.7	15467.7	28118.6	17613.6	21353.6	42212	85990.9												11575.9	75018.5	54200.4	30438.4	36938.5	78487.9	35283.4	19414.3												29045.6	37989.6	28312.1	25356.2	11088.8	106331	9759.28	148767
8368.92	22523.8	37187.8	87840.9	26204.7	22710.7	20113	14305.7												3314.44	23425.8	52653.8	7100.38	27553.6	54933.4	42161.3	24412.2												27722.1	23705.9	40274.7	62215	21076.9	20525.6	14212.4	199483
13210.2	16096.6	48336.5	31513.4	40189	20677.9	68590.5	44547.3												635.5	35793.8	39332.1	40230.8	12623.9	57512.3	35526.1	30376.1												9008.5	105445	129900	9948.48	11079.4	19897.8	41675.6	85184.7
8751.86	35459.3	55547.6	50833.4	20996.1	31775	47100.8	46965.5												6304.16	46481.7	43585.5	21912	42863.9	19823.5	31979.6	34617.9												8569.9	14924.4	20056.9	12464	21760.6	27865.7	14826.4	15063.8
5995.02	21814.5	27017.4	50503.8	20038.3	33005.8	11565.3	36790.9												11074.9	13550.5	30716.4	23538.9	38702.4	80246.8	28803.6	22092.4												8526.04	115782	58815.4	26018.4	23462.5	30861.1	57475.5	33290.6
4175.44	22831.3	64513.5	54662.8	22907.5	8588.68	37085.3	51560.8												2646.96	33287.9	36423.6	23331.5	35905.3	50225.8	27802.3	5097.12												24665.7	149707	67901.3	14547.8	41728.9	71630.3	223577	21389.9
12510.7	34242.4	17071.6	53547.6	59632.9	48719.5	26750.9	36262												3000.38	23510.2	59096.6	49541.1	30167	49827.3	37751.3	9844.1												20008.8	45899.1	44478.3	7678.08	24706.9	14307	39512.7	197035
6957.7	45159	3608	34835.2	40909.8	36382.6	69235.9	32604.8												4924.92	10626.4	1173.42	1242.3	29930.8	18108.1	34733.2	35270.7												11120.7	47097	9038.6	23982.8	25577.3	9773.9	8624.08	94883.8
3799.88	42813.8	48808	60192.1	50274.2	64452	36180	17426.6												1705.6	27192	25149.4	52361.9	28611.4	43665.8	41835.4	31055												11054.4	96129.1	3877.74	117742	7940.38	25216.1	107650	91473
7097.1	47997.1	26926.3	69141.6	8659.2	23134.7	63916.5	49383.7												2982.34	5505.48	21192.9	45794.5	22158.9	49697.7	50419.3	13819.5												58561.7	95160.7	25646.1	20747.5	96684.6	9109.98	29569.4	69686.7
8070.44	64698	45410.8	28996	53054	43210.7	23675	20955.9												5161.08	48375.1	7558.76	35656.1	22494.2	73121	17076.4	21068.3												10779.2	122163	27311	107817	39139.5	40635.9	104542	57652.7
7033.96	52780.9	22676.3	107890	41616.6	42528.5	31379.8	38910.6												1719.54	32418.7	46913.8	75258.8	48762.1	56579.2	48225.2	25634												30950.5	90852.1	41753	72436.9	25100.8	140896	27117.5	165111
2658.44	64079.7	90756.8	54279.1	22292.5	20864.9	38767.1	18482.8												5598.96	33377.3	28089.1	23773.4	28472.9	37859.4	25671.2	29105.9												19253.7	185888	21348.6	66552	8960.34	99307.6	66607	34186.7
7732.6	25629.9	44824.5	50161	27679.9	39818.4	31591.3	17505.4												4505.9	40914.7	61762.4	41358.3	21429.1	45658.4	42445.2	31785.7												6961.7	58949.6	6760.46	11030.4	33964	26620.4	16039	69591.2
9533.32	66848	30980.4	59636.1	22590.2	44272.6	24869.8	60422.5												1567.02	52574.3	46906.5	31609.4	33785.6	79654.8	26778.4	31059.1												10161.8	102882	4068.66	8643	15413.8	88150.9	12984.3	12683.3
6459.96	57227	34509.7	32558.9	22425.4	20618.9	20478.7	40058.6												1879.44	76330.5	52234.8	12961.7	20717.3	6796.98	7207.2	16136												27747	94319.6	50562	42287.1	29180.7	62208.1	65737.5	147312
5649.8	42442.4	63279.4	41759.3	49563.3	30953.4	34628.6	22256.4												5103.68	20331.1	53520.6	34547.4	23857.1	33464.2	45531.4	6779.76												4521.02	5712.98	30210.1	16712.4	13459.9	13224.2	22192.3	130052
5466.12	34524.5	119205	3489.92	26499.9	50164.3	31073.1	93223.3												2762.58	52098.7	39685.5	29930	21845.6	59517.2	153942	21991.6												8929.38	33435.9	24455	9515.04	37462.5	40545.6	48268.4	30742.4
10888	35023	13652.2	47052.4	59072.8	66489.7	16547.6	21035.5												2041.8	35902.9	30068.6	52542.3	18920.7	29819.3	26844.7	10326.3												9384.32	9590.72	9857.32	41885.4	23091.9	24141.1	35458.7	39508.4
5425.94	54568.5	14955.2	165258	29756.2	79107	36423.6	27380.6												3796.6	48534.2	66570.1	7201.24	4337.8	29020.6	40577.9	30967.3												9769.6	23045.4	34526.4	3372.92	44664.1	58104.2	23408.3	38846.2
10291	26401.5	18024.4	39939.7	93364.4	32980.4	26399.9	18278.6												1332.5	23941.5	23240.4	32973.8	32613.9	43759.3	29673	18263												6253.06	51575.9	54032.1	25443.1	35353.7	32692	136534	249534
9642.38	51496.8	24959.2	79968	50688.3	13449.6	31339.6	20017.8												9689.12	34783.6	51573.9	29067.4	16055.6	112922	25041.2	23214.2												8352.32	114991	15399.2	120733	10009.5	21452.7	21032.2	68768.2
13324.2	20471.3	46348.9	61468.8	33530.6	54425	77462.9	32060.4												5607.98	12322.1	50325	20154	25313.4	41077.1	57724	30558.1												5593.44	115188	51171.7	44636.6	30964.3	100913	21240.3	21704.7
12101.6	22271.2	10240.2	59346.7	38627.7	48699.8	45510	25273.2												9311.92	58912.9	32363.8	20295	43332.9	37744.6	50278.2	10402.5												10806.8	85920.9	43651.9	8832.2	25566.9	54771.7	21581.7	4516.72
12106.5	10134.4	27288	27927.6	22153.9	28546.7	47063.9	50173.3												874.94	28153.9	50035.6	56001.9	20806.7	14549.3	39846.2	43677.3												7893.08	41999	82663.2	96821.4	55486.3	78010.6	15214.3	9610.5
5416.1	23425.8	21906.3	35689.7	21225.7	51842	48543.2	15252.8												2580.54	29862.8	49166.4	64624.2	34681.9	22622.2	29310.1	9316.84												14585.6	8004.88	24434.3	79977.4	62456.6	17232.7	68718.3	97328.8
10517.3	141584	47443.6	97358.6	47650.2	12166.3	21373.3	13131.5												4814.22	8186.88	63555.7	56507	21913.7	30461.4	31437	24421.2												10953	132459	10703.6	25100	46462.4	74927.5	29679.5	101174
10960.1	45235.3	21138.8	25122.3	10459.1	18334.4	8610.82	50087.2												1242.3	35152.6	37795.4	54965.4	6108.18	25184.7	36913	18244.2												8513.14	88551.6	60684.2	135674	29537.6	105372	33372.3	19251.1
6373.86	56844	38945.1	41761	25128.1	23722.6	25124.8	18692.7												1037.3	44731	36566.3	58440.6	22518.8	80916	40819	11639.9												4602.72	104364	50439	41964.6	34459.3	7865.56	38545.2	51504.5
1788.42	33752	67754.1	35355.9	29356.8	36874.6	31991.5	37873.3												949.56	39322.3	791.3	14794.4	11927.7	86895.4	20949.6	9438.2												4821.16	32388.5	19010.3	73766.5	54345.1	96882.4	22269.7	23334.4
6635.44	36913.9	58185.6	59969.1	23411.8	48029	15767	19763.6												1047.96	42726.1	48679.3	19967.8	23552.9	72147.7	32658.4	7328.34												1614.22	29735.4	62491	44185.9	74064.1	66026.5	130757	41037.5
6465.7	74317.4	19531.6	57865.8	40743.3	41879.9	68516.7	33446.2												9801.46	30770.5	58545.5	39565.8	42250.5	41328.8	40444.3	21610.3												6643.5	55986.9	27508	40971.3	41288.6	83028.7	41765.9	15783.6
5160.26	33686.4	100026	6726.46	31056.7	33091.1	16901.8	22331.1												9291.42	47582.1	58865.3	44255.4	21062.5	94786.3	30340	50721.9												46151	12448.5	98093.3	9096.22	14197.7	57918.4	35089.7	105071
4103.28	39882.3	40724.5	5958.12	28782.8	34465.4	19263.4	62870.2												7407.88	73344.1	57874.8	36450.6	21512.7	38484.2	44958.5	13518.5												2451.86	136801	6011.4	67829.1	102472	181510	58240.1	50717.6
6999.52	32147.3	12669	25435.6	34122.7	60737.4	45560.8	34604												6696.12	40839.3	20935.4	16395.1	19425	55234.4	52647.8	28207.2												3563.84	80017	59103.5	35600.6	28580.4	21804.4	31372.8	21330.6
6610.84	31347	39542	38248.1	48779.3	29761.9	33811.1	20605												9415.24	22844.4	60944	20217.9	15164.3	41438.7	29465.5	34266.2												13741.1	90539.1	30458.6	8043.58	14835	9232.96	15164.4	42119.4
9220.9	41566.6	7597.3	35322.3	43419	35668.4	40029.1	22033.4												2101.66	58279.9	42261.2	34078.4	29780.8	60939.1	56321.2	15381.6												15213.4	131769	43486.8	85334.4	33494.4	10846.3	58866.1	12089
4938.04	30462.2	20170.4	48599.8	26127.7	32835.3	40049.6	13801.4												10907.6	8334.48	41574.8	18133.5	11293.9	33266.6	35378.3	10849.4												44954.8	197140	61290.5	101308	58160.9	121037	24242.5	25480.9
11384.9	87532.5	18349.1	44433.3	40439.1	37621.6	34551.5	13591.5												3334.94	8815.82	34036.6	10697.7	22995.3	23684.9	14432	9680.92												9931.28	171325	41853.6	14251.1	19506.5	94009.2	60831.2	17881.1
7202.06	19803.8	33315.8	44178.3	28850.9	26581.1	26304.8	44622.8												5075.8	54376.7	17584.9	62962.9	22943.6	46465.3	25870.3	231.24												5579.68	231995	23863.3	43223.6	41722.9	55659.2	42474.5	99655.1
12367.2	36714.7	29969.4	21394.6	26375.3	16681.3	29639.7	41183.7												4748.62	7674.38	36944.3	26206.4	35388.7	63866.5	36021.7	30426.9												5661.38	44741.5	36145.8	57225.3	30110.3	18543.3	57171.9	17151
6490.3	60186.4	93790	46191.4	33562.6	76799.6	19680.8	39812.6												5783.46	83995.1	59263.9	19213.4	36467	46927.8	25023.6	37025.5												9657.8	83719.3	28115.1	29103.3	41550.9	71452.2	13366.1	14740.4
16515.6	46349.7	32285	35822.5	24889.5	65089.1	26937	66525.8												12282.8	44378.4	30461.4	16033.5	55169.6	44909.8	33395.9	6111.46												14359.4	41347.9	38836.7	17229.2	33992.4	46003.1	48716.4	93440.7
5161.9	32445.8	18885.4	15550.5	24254	57884.6	67691	21265.9												4655.14	71759.8	41016.4	42633.4	19871.9	107930	48053	1599												10105	32925.1	247272	71630.3	22596.5	86823	35864.6	60631.7
6307.44	42971.3	15594.8	61904.3	37940.6	52320.9	41804.4	7195.5												2975.78	30255.5	37328.9	61131.8	37183.7	45420.6	31932.6	23824.3												24511.7	109723	49464.6	37256.9	72355.2	12056.3	24153.1	1068.12
10335.3	25997.3	41603.5	42462.9	9130.7	34686	32750	20313												5526.8	27798.8	22430.3	37524	26393.3	77047.2	44413.3	21142.9												14970	23579.5	48682	52266.5	86663.9	39587.5	55626.5	140990
8408.28	22590.2	8353.34	90336.9	40251.3	29066.5	32282.6	10689.5												6867.5	30419.5	69080.9	23894.8	35663.4	61884.6	33742.8	1904.86												8464.12	62285.5	37140.8	23431.6	31351.3	5473.04	117929	100595
19666.9	48885.9	29026.4	55061.4	26827.9	45187.7	46857.3	19343.8												6907.68	32353.9	29723.4	41176.3	33417.5	37020.5	37900	9743.24												6108.58	29102.4	25692.5	43228.8	40156	39271	224425	13778.9
3829.4	35287.9	47988.9	56174.9	37454.3	23501.2	40413.7	54524.3												1255.42	75754.9	14351.6	33874.2	20373.7	112294	31909.1	15015												8229.34	210422	4152.08	138510	47771.3	63742.3	59171.4	165512
7135.64	24575.4	12754.3	18313.9	20026.9	30252.3	19908.8	21282.3												2040.16	17705.4	65460.6	39740.5	21146.2	5877.76	25576.3	19158.5												7494.04	240680	50688.4	11972.9	19361.2	262143	64193.8	66601
5954.02	19957.2	16653.4	32796.7	70188.7	28116.2	42548.2	77180.9												228.78	38220.2	58664.4	40003.7	32666.3	39067.3	38776.9	8625.58												323.36	47381.7	22692	262143	11007.1	10963.3	13261.2	6603.94
6789.6	33091.1	26165.4	35475.7	54424.2	25055.1	12637	26535.2												2250.08	42662.1	2530.52	17798.1	29807	87451.4	34863.4	26375.3												14104	43095.5	14704.3	16679.7	35604.9	10289.9	10269.3	109907
7361.96	60931.7	40447.3	20309.8	13389.8	47545.2	36438.3	16711.6												6709.24	66929.2	69403.2	11015.9	21615.2	5303.76	27171.5	57924.8												7361.6	27875.2	15702.7	56195.8	33619.1	48287.3	61632.8	18212.2
8372.2	44406.3	12273.8	20819	25242.9	47110.6	39273.9	48608.8												2724.04	113097	31326.5	25256	38098	73192.4	35474.9	173.02												6192	214135	53842	26891.3	55254.1	86639	108633	177387
7780.16	39079.6	54716.1	26734.5	70348.6	42154.6	33922.6	39793.8												2879.02	82568.3	44567	31297.8	21011.7	20855.9	47697.7	33265.8												4079.84	124974	2279.86	22406.4	128581	59672	55578.4	11575.6
8009.76	23275.7	37585.5	65990.3	19579.1	54258.6	54625.1	38452.3												6103.26	15703	68122.3	33128	20123.6	98860	25903.1	9808.84												8798.66	33736.9	67342.3	25235.8	5891	97968.6	23151.2	161840
9655.5	57765.7	8338.58	31647.1	58243	25497.9	62597.2	16474.6												3393.98	42539.1	37193.6	32115.3	26681.2	126033	34195.6	31519.2												9133.2	153577	17009.9	75896.7	30319.3	23151.2	31042.6	91111
12968.3	28578.6	15570.2	28058.8	22739.4	33058.3	34950.9	30235												19234.7	51131.1	36862.3	30487.6	11392.3	1981.12	39636.2	13448												26052	9189.1	262143	12379.7	32548.4	22710.9	34257.2	81460.1
8305.78	45392.7	68101	19597.2	56429.1	43995.5	43798.7	25087.9												14587.8	73664.7	35198.5	19307.7	41176.3	2148.4	27675.5	48420.2												5266.64	76085.9	10432.7	96951.2	17692.8	179547	60851	17933.6
10114.7	36865.6	41618.3	34103.8	33731.5	36482.6	42555.5	13882.6												2557.58	14359.8	35825	50067.6	14778.9	55524.7	38468.6	15051.9												3747.02	14718.9	21235.1	20377.7	154194	36555.2	62373.2	9272.52
8532.1	42404.7	38601.5	56665.3	25393.8	67190	32686	26547.5												2013.92	36541.7	24386	26473.7	16529.6	69988.6	6252.96	9667.8												25814.6	93426.1	8046.16	22829.6	30772.5	28630.3	57958.8	132242
6349.26	47660	21267.5	5087.28	41641.2	27688.1	198907	49266.4												8796.14	29483.1	63791.1	21801.3	21442.2	35966	68481.8	2553.48												5656.22	34018.2	41791.7	2905.08	40242	72951.2	11357.2	53120.5
14903.5	22500	8759.24	33768.4	41757.7	64477.4	7963.84	52910.5												840.5	46630.9	16487.7	17730	22693.5	64188.8	125554	10050.7												25012.2	24217.6	92662.4	8512.28	24261.5	7820.84	17029.7	26064.9
6713.34	25780	62972.7	38305.5	43300.1	24317.1	33377.3	29030.5												1794.98	27689.8	56892.4	198476	81181.6	2339.46	77490	24489.3												6070.74	117381	71345.6	135269	72054.2	32972.4	58897.1	20016.5
6660.86	38648.2	4462.44	29912	42792.5	50625.2	4274.66	16445.9												2719.94	35169.8	38297.3	35188.7	10796.1	78470.7	26918.6	19671												8937.12	222047	65153.6	31576.6	26477.7	120741	16845.7	40409.7
14793.6	32914.8	59992.8	30866.4	30408.1	15049.5	31714.3	44098.8												5307.86	39552.7	51754.3	11238.9	17775.1	77066.9	19821.5	39260.8												32680.9	47272.5	17940.5	95767.9	20869.6	64313.4	14429.1	56043.6
7609.6	35234.6	22502.4	28010.4	36994.3	35222.3	18504.1	23128.1												3483.36	66778.3	35364.1	34157.1	20561.5	41030.3	31201.8	14403.3												7476.84	81487.6	105675	69163.8	4508.12	54349.4	171876	97779.4
5653.9	36221	35649.5	72580.7	43709.3	15596.4	50140.5	72299.4												5393.96	27024.7	37738	37042.7	14959.3	70747.1	60988.2	13357												19335.4	28425.6	150938	42298.2	67506.6	171558	95888.3	234850
975.8	47542.8	26107.2	43109	54028.2	15919.5	49206.6	19024												31203.5	59693.5	85522.7	18133.5	17698.9	55440.2	28255.1	89335.7												25057.8	61718.8	40383	51214.7	50465.7	9385.18	9305.2	33310.4
4465.72	37446.1	26287.6	67611.5	18913.3	29680.7	32297.3	19163.4												2747.82	93885.1	42699	41693.7	28243.3	36233.3	42189	22467.2												158.24	171149	48632.1	17106.3	32132.2	22167.4	38624.3	76069.6
2741.26	40254.6	38353.9	36596.6	39334.6	19022.4	30841.8	12938												481.34	10523.1	84743.7	14885.5	37835.6	156071	43157.5	24233.5												8496.8	111379	6019.14	199194	31259.3	135730	9222.64	127590
15138.8	36278.4	40982.8	63275.3	43169.7	28869.7	20454.9	34034.1												1652.3	23210.1	24477	17481.6	12935.5	38070.1	32180.4	34382.6												28497.8	122842	73816.4	52591.6	25261.6	49605.7	38136.7	159545
21579.9	34829.5	34231.7	54425	29662.7	27882.5	60461.1	59891.2												10513.2	54441.4	25046.9	57126.9	20449.2	72262.5	55506.4	35374.8												10959.8	215776	6916.12	16214.4	69627.3	16196.4	24447.2	99158
7035.6	32749.2	8222.14	7313.58	63855	25804.6	44591.6	9847.38												4690.4	37287	26331	29625.8	37064	81651.5	59302.3	27735.7												6598.78	248088	21005.5	14825.5	50313.4	67354.3	12374.5	49865.4
3877.78	25623.4	29212.5	26808.3	35196	54687.4	44272.6	11449.7												6950.32	78378.9	51359.9	22427.8	18930.5	77414.6	42604.8	81312.8												12830.3	28388.6	33409.3	17925	13760.9	37515.8	8618.92	95171
4487.04	38476.9	33822.5	42916.3	38247.3	10532.1	36142.3	29387.2												2285.34	15712	22145.7	25135.5	15529.2	41570.7	25993.8	13728.4												11611.7	52349.9	16179.2	5982.16	15332.9	33915	10327.7	155927
17195.4	80814.3	22262.2	23116.6	20862.4	19124.9	51573.1	19802.2												2407.52	120996	57473	23484.8	18703.4	72779.1	69352.1	17444.7												8431.44	176717	40683.2	14273.4	14984.6	17151.8	91267.5	183533
9899.86	24985.4	32280.9	28100.6	42395.6	15719.4	19445.5	11662.9												1703.14	62390.5	19452.9	43217.3	20622.2	60160.9	29762.9	15987.5												10590.9	103369	12589.5	23000.7	44855	30885.2	133852	47108.2
8074.54	29097.7	26749.2	22072.8	42179.2	25872.6	34246.5	61793.6												1829.42	66110.9	33939.8	15602.1	23164.2	63769.8	43821.1	12288.5												19183.2	53766.3	74966.2	5110.12	130214	161758	71805.7	60076.2
7900.7	36158.7	31519.2	22846	20701.7	40556.4	35358.4	52985.9												3505.5	102289	38454.7	19147.8	52805.5	96491.9	62027.3	6573.12												35258.3	49576.4	32260.3	22212.1	42701.6	42167.5	106262	117055
6008.14	42903.2	65700	80193.5	38053.7	22706.6	15459.5	50106.1												1576.04	13439.8	25136.3	71185	9236.48	45517.4	43063.4	23621.7												8808.12	54730.4	29768.9	17791.7	137567	23983.7	20089.6	88103.6
7052	42471.1	16893.6	35921.7	23453.6	31567.5	21494.7	18076.1												4660.06	42988.5	32936.9	23151.1	16565.6	54845.7	31682.3	8620.66												10045.7	12388.3	87309.8	10497.2	27060.8	17401.2	7088.12	5624.4
4386.18	43865.1	23326.5	83112.7	41952	46819.5	9603.02	26194.1												1148	41233.7	6880.62	12307.4	17813.7	116793	40100.8	18403.3												4409.22	93388.3	21139.7	32047	42627.6	93525.9	42478	186954
10183.6	42158.7	29255.1	21290.5	18724.7	40782.7	31610.2	51996.2												13981.8	52190.5	34234.2	81991	31935.7	39250.1	52160.6	6464.06												9575.24	86711.2	44047.5	8286.1	13793.5	108336	93405.5	79820.9
6619.04	29949.7	16681.3	23642.2	3993.4	22962.5	34744.2	29383.9												21071.5	81465.4	47537.9	26854.2	19674.3	70760.3	32738.2	15491.4												5768.88	27495.9	39914.3	262143	39097.3	76042.9	34059.4	47011.9
11406.2	45094.3	2797.02	48352.1	38523.6	4609.22	24827.1	38786.8												3858.1	44187.3	35351	27073.9	12303.3	40823.7	40198.2	6580.5												18170.9	71836.7	28693	26190.4	11905	118397	226604	24338
6158.2	16236.8	37227.2	86019.6	61190	87688.3	32806.6	14443.5												2353.4	38768	49428.8	37500.2	19419.2	67633.6	48894.7	50135.6												2379.62	95603.6	24264	82511.8	52923.5	21670.3	74716.8	15292.5
10627.2	37069.7	27297.8	59695.2	27197.8	31060.8	40786.8	109363												4132.8	53011.4	54074.9	45783.9	28732	71777.9	38447.6	148.42												14407.6	7815.68	8182.04	262143	37591.5	71061.8	104147	44156.7
4943.78	42038.1	12253.3	54252	62916.1	38270.2	22969.8	7390.66												6403.38	17133.9	53250	43281.2	13985.9	31790.6	17545.1	6355												14712.9	163378	14305.2	6558.36	25194.6	9556.32	39424.1	28538.2
3633.42	53135.2	26333.5	51912.6	51191.8	37513.4	67337.6	44981.1												1195.56	49018	56549.7	47261.5	18943.6	107701	29554.6	8357.44												27865.7	74992.9	10477.4	21968.7	27104.6	60587	26175.8	9003.34
4710.08	28026.8	74982.4	16103.2	20330.3	47878.2	23297.8	16533.7												13905.6	59322.9	19352	83066.8	17263.5	26854.2	34618.1	23687.3												14185.7	189424	24708.7	50566.3	23054.9	71555.4	95961.4	16751.1
21395.4	21429.1	55855.1	66381.5	94122.9	33948.8	53429.6	37696.2												4554.28	53414	40654.8	20814.1	33893.9	58394.7	24005.5	8321.36												24467.9	105003	8927.66	86663.9	53372.5	13516.6	83078.6	95262.2
14438.6	30477.8	35089.4	43201.7	57197.5	23629.9	26167	33205.9												4880.64	29916.9	52066.7	48444	14021.2	70816	58742.9	857.72												6252.2	108436	38448	54533.5	29860.1	10246.9	22138.1	220951
6573.94	25908.7	6233.64	88754.3	6103.26	45572.3	23571.7	12707.5												7252.9	33540.5	37355.1	41419.8	21517.6	28544.2	27309.2	6634.62												16733	57204.6	43031.8	125324	23849.5	63845.5	42868.4	205459
4318.94	30205.5	37481.4	16696	65350.7	42934.4	37838.1	55985.5												7904.8	47969.2	23798.9	9868.7	25763.6	50926.1	36043.6	26314.6												12141.5	59691.7	33066.1	19448.9	9095.36	56524.4	22692.8	8701.48
5602.24	38635.9	20480.3	24791.1	30686.9	55859.2	40768.8	9133.16												5870.38	50926.1	52406.2	46297.2	38432.6	53301.6	35152.3	106590												20347.6	2745.98	32011.8	69183.6	38356	17673	53372.5	136115
451	54319.3	44384.1	22550	27983.3	20959.2	64516	15393.9												4299.26	42612.1	41399.3	63684.5	35192.8	65484.4	129836	12928.9												8662.78	146099	39624.5	21019.3	14280.3	138276	16417.4	262143
4811.76	64944.8	78355.9	45412.4	15619.4	48945.8	27399.5	35508.5												1967.18	19862.9	73080	46749	31459.3	66517.6	26169.4	31055.9												9020.54	31674.7	13600.9	47714.5	48409.4	8518.3	25205.7	75441.8
4908.52	34770.5	19732.5	97138.8	11154.5	24820.6	36451.5	50528.4												1761.36	10152.4	19110.1	43725.7	41737.2	68544.6	40776.1	86224.6												2755.44	7869.86	43761.1	32463.3	19783.4	46996.4	9515.04	12099.3
7120.88	45255.8	52354.5	43387.8	2920.84	26396.6	61111.3	33917.7												3355.44	30648.3	43150.9	63834.5	27743.1	39897.1	35034.7	37100.9												4742.9	5993.34	6179.1	69253.2	45378.8	148479	48064.5	18351.5
3289.84	34571.2	17483.2	49860.1	24554.1	61252.4	17773.5	14945.3												7196.32	14801.8	31951.3	22713.2	20027.7	33702.8	45999.2	29962												28660.4	148830	24439.5	63880.8	126958	14373.2	32758.3	15947.8
5011.02	38464.6	42684.3	62861.2	23323.3	41505.1	30071.9	11138.9												5247.18	47360.7	41490.4	51440.2	19613.6	42817.9	32584.4	13291.4												15474.8	16115.5	46536.3	8570.76	17008.2	69603.2	46483.9	199997
2920.02	86430.5	11462	60371.7	33217.4	52566.9	14505	6948.68												3199.64	13731.7	33139.5	30912.4	16042.5	45497.7	36747.5	12174.5												10604.7	21152.6	12376.3	14589.9	57529.7	38090.3	7376.22	62806.7
4077.86	39332.9	17717.7	71511.4	31658.6	49746.9	20655	10725.6												4643.66	56411.9	47823.2	21323.3	46848.2	39615	36580.3	28199.8												11696.9	163058	115826	21347.8	118972	41827.8	87996.9	31085.6
2473.12	39537.1	38582.6	26829.6	25848	94308.2	74004.2	37747.1												2220.56	15829.3	38339.9	20293.4	19107.6	55171.2	130659	14341												12189.6	27511.4	46249.1	28525.3	19137.6	8910.46	19779.1	15285.6
15263.5	32583.5	15706.3	13285.6	34367.8	31591.3	39576.5	21051.9												2354.22	79035.7	47979	18196.6	29073.1	58434	36806.3	22758.3												785.18	106563	101843	12841.5	19601.1	29086.9	37026.4	45715.9
4084.42	61115.4	27293.7	50191.4	20702.5	63764.8	4711.72	13332.4												5973.7	18832.9	59861.6	24227.7	49764.2	52337.3	26396.2	20413.1												8735.02	60235.3	74937	3997.28	10684.6	42078.1	123578	64924
12578	44954	18057.2	32663.1	52668.6	35355.9	36253.8	45059												2972.5	36287.5	27150.2	26103.9	69285.9	30567.1	33662.2	31952.1												11487	65428.8	13905.3	31730.6	26026.2	2901.64	7193.04	40856
9050.34	48773.6	19851.4	53357.4	21012.5	28613.9	19345.4	19426.6												1084.04	24123.6	54351.2	9890.02	45701.9	34017.7	33795.7	40694.1												10131.7	21746	18128.8	77842	26788.1	47341.3	37135.7	141902
8059.78	42873.7	32029.2	45850.3	27399.5	26766.4	30613.1	24864.9												1692.48	81270.2	64856.3	16928.1	25985.8	49039.3	38440.9	19888.3												8028.1	59551.6	12530.2	184953	23879.6	20288.3	92107.7	236352
11038.8	44233.3	5976.16	47810.1	37134.5	59181	27468.4	42550.6												4256.62	27700.4	60717.7	17288.9	20022.8	6069.64	36324.1	23781.6												16643.6	38890.1	18342.9	67841.1	13950.9	18214.8	32960.4	52996.6
3581.76	32941	72769.3	58967	38936.1	29762.7	33148.5	4159.86												6519.82	68885.7	26982.1	52093	33024.7	116212	36000.7	18402.4												6180.82	30523.1	7523.28	19342.3	25600.5	174824	28133.2	9384.32
11642.4	54201.2	35501.1	63959.2	13316	18659.9	89108.6	39859.4												5853.16	67539.3	29441.3	36666.3	28717.2	91868.7	45506.2	11196.3												11792.3	41870.8	33706	51037.6	74803.7	38234.7	68020	122307
9116.76	35693	36182.5	32167	53569	22710.7	30224.4	69488.4												1092.24	92473	53627.2	60562.7	50411.1	45410.8	70405.4	7142.2												1614.22	137290	63929	128032	26671.2	139654	5563.34	172684
6819.94	54311.1	25451.2	53099.9	42607.2	18651.7	39084.5	41094.3												8627.22	46513.7	49165.6	77391.6	36834.4	84335.4	39623.6	16428.7												22649	64796.7	8399.62	262143	21394.2	49312.4	85555.4	89032.4
6679.72	35979.1	37916.8	58214.3	33656.9	17580.8	24556.5	15648.1												4669.08	16316.4	24904.2	38347.3	7767.86	6802.72	37182.6	21301.1												37200.2	28896.9	51655	19310.4	17504.4	55242.1	20760.4	127005
5807.24	53457.4	29775.8	49924.9	83275.1	34709	51749.4	39118.9												1097.98	33511.8	56075.7	37328.9	10130.3	75818.8	91216.4	10391												18857.2	50285.1	31160.4	57603.7	41316.1	113456	9278.54	13502.9
6469.8	53860.1	51732.2	33901.3	80651.1	25392.9	22070.3	41131.2												4096.72	43103.3	40833.5	31961.1	21510.2	113201	40073	14231.1												6428.5	226175	20475.7	13058.2	52772.2	80915.7	171657	30093.1
7927.76	53520.6	30376.9	89412	28684.4	62577.5	27407.7	10047.5												2264.02	61927.2	38441.6	33753.7	24509.8	30859.1	33313.6	24148.2												14310.4	103111	65806.3	60486.4	22937.9	174077	23114.2	99083.2
10130.3	47045.9	38293.2	40806.5	55777.2	51081.1	92285.3	25959.6												2760.94	23725.9	35214.9	21332.3	22314.7	86736.3	75517.7	29003.4												24007.8	134011	10451.6	81036.1	9074.72	23920.9	17735.8	67176.3
7261.1	49011.4	30376.1	61653.3	48970.4	33907.8	87272.6	1995.88												4643.66	88715.8	33486.3	11981	16905.9	44412.8	54826.8	401.8												12101.1	135497	39762.1	47914	30171.4	96307.1	13674.9	19594.2
5027.42	48377.5	20746	27898.9	33543.7	26167.8	33360.1	57846.9												2795.38	42493.2	40361.2	22610.7	12924	56593.1	23013.5	3304.6												10222	38449.7	44334.7	84624.9	33939	13103.8	9880.54	13905.3
3314.44	66645.5	32153	104924	34108.7	9731.76	32590.9	32770.5												4003.24	89856.4	56074.1	45795.4	16852.6	3759.7	35451.4	13961.3												3553.52	21681.5	18854.6	8915.62	37054	114087	96911.7	19411.1
7001.16	69895.2	11295.5	47959.3	13975.3	24472.1	40490.8	63345.8												464.12	51256.6	52017.5	46319.3	34786	52740.8	37036.4	15218.4												20516.2	108456	48681.2	16100.1	70059	154038	15708.8	8871.76
8313.98	40195.6	11293	67855	65981.3	38296.5	33175.6	46389												3125.02	39632.2	64438.9	14861.7	14890.4	38550.7	58824.4	6792.88												4720.54	77369	12378.8	108665	12364.2	22891.5	59285.8	143534
11962.2	33958.7	17056.8	33948.8	6966.72	45576.4	33156.7	48491.5												236.16	53682.9	24764.8	64980.1	19506.2	40921.3	38855.9	58110.9												6710.58	98295.4	30831.9	9484.94	14016.3	177464	77480	104500
6108.18	22959.2	62278.2	37000	29887.4	20807.5	38980.3	65678.7												8828.12	51292.6	22331.9	23896.4	377.2	45876.5	31525.2	18673.9												3014.3	60255	26482	7550.8	40613.5	94467.6	21208.5	30923.9
5511.22	29912	22845.2	31169	28987.8	52536.6	27206.8	85838.4												5642.42	35305.9	31681.5	34295.7	26846.8	68657	41080.2	18639.4												5305.34	22332.5	17623.1	150593	19090.3	161854	114817	35812.1
5921.22	53526.3	31294.5	72990.7	48116.8	39351	18719.8	52184												2487.06	18049	47719.1	38870.5	26549.1	43719.1	31817.5	262143												19595.1	13534.7	18692.1	52240.7	33998.4	40203.3	8364.36	136525
13744	44761.3	23446.3	32379.3	47255.8	39946.3	10340.2	34610.6												2154.96	56885	64117.4	9136.44	34136.6	21130.6	37215.4	23716.9												5253.74	58044	100884	96271	16002.9	10949.5	36507	44707.1
8447.64	75616.3	33485.5	28591.8	39486.3	23459.4	32715.5	35383												17327.4	48477.6	19894.8	42453.9	35556.8	50853.9	43160.9	21842.3												4408.36	8002.3	11883.5	39163.5	21875.8	88731.4	24552.1	70686
10427.9	25631.6	31729.1	27057.5	48804.8	33183.8	38566.2	58192.9												5755.58	38787.6	73578.6	32923	37606	63800.9	25079.9	8250.02												12307.5	59241.1	65775.4	109048	51805.5	12314.3	18081.5	18426.4
8838.78	24249.9	41213.2	49933.9	13527.5	43970.9	27948.9	9020												3484.18	16913.3	34340.8	19117.5	9871.16	78340.3	35994	10148.3												10785.3	29363	95228.7	4011.04	33478.1	10942.6	82283.1	57061
6180.34	132135	42562.9	36315.3	26675.4	47216.4	35915.2	29095.2												1397.28	68661.1	62904.7	42839.3	28782.8	52899.8	44638.4	15148.7												9595.02	15613.3	6739.82	179114	19724.1	45070.9	40440.6	83951.5
5508.76	32538.4	22113.8	54613.6	29218.2	36846.7	22600.8	15423.4												1709.7	54490.6	51124.5	9370.14	32431.8	68722.6	40775.3	19898.9												28354.2	17763.3	23911.4	6925.58	16616.1	125532	68093.9	15054.3
5286.54	39900.4	20542.6	18842.8	42874.5	58185.6	33248.5	31009.9												2013.92	38090.6	67791	13184.8	22233.5	76103.4	45334.8	10569												5877.24	68229	176725	8419.4	21787.2	60357.4	7143.16	18084.9
6377.14	71875.5	20715.7	43457.5	49027.8	67056.3	30035.8	37304.3												6573.12	51423	25855.4	23589.8	33421.6	97498	23915.6	16207.3												4654.32	11725.2	62086	42902	20431	149100	40118.1	9935.58
6541.14	37123	24805.8	41114.8	43619.1	46538.3	76878.3	10104												10271.3	9788.34	40785.2	24805.8	22708.3	35993.1	37348.9	29770.9												14505.6	127643	23366.2	30176.5	17022.8	104386	36962.8	89695.4
20948.5	50964.6	29871.8	57540.2	104005	31800.4	34958.2	47136.1												7314.4	90192.6	68543	29403.6	20582	45717.5	24589.3	17366												3002.26	35604	31824.3	19906.4	31539.6	87956.5	8710.94	55779.6
3989.3	39511.7	17275.8	40748.3	45929.8	38526.1	33307.6	27378.2												1101.26	63669.7	62226.5	29406.8	27928.4	72430.6	2874.48	11424.2												7499.2	28057.5	37386.8	29770.6	56984.5	151861	12384	175418
6920.8	18961.7	30825.4	71758.2	27208.4	14851	26342.5	71765.6												6546.88	38975.4	37912.7	61683.7	39294.4	99643.1	18759.7	1241.48												17264.5	29981.3	56114.1	189592	74053.7	59170.6	41501.9	1962.52
4377.98	43724.9	29013.2	80441.2	20355.7	50366	54730.9	24011.2												9703.06	34805.7	38808.1	57833	25388	100419	38694.6	59140.9												4576.06	38769.7	42778.1	3222.42	33151.3	71144.4	14478.1	19732.7
2306.66	45459.2	30627	44719.5	25084.6	46044.6	23310.1	30757.4												755.22	53640.3	110537	15550.5	52705.5	11492.3	37726.9	30753.3												141.04	50041.7	44225.5	15086.1	23582.9	14897.8	64478.5	35014.9
11248.8	29625	27903.8	23817.7	112832	40059.5	24978.8	60288												2685.5	24828	63849.3	25224	39583.9	49345.1	37432.1	29624.1												8218.16	102878	34985.7	54639.2	103706	15136	22069.3	35095.7
13184	31354.3	50097.1	52773.6	22000.6	30570.4	30383.5	12229.5												3028.26	59399.2	5084	17978.5	41594.5	16688.6	73366.4	14158.1												12044.3	13588.9	10366.4	23134.9	52222.6	52431.6	13117.6	119155
5790.84	46554.7	22184.3	35104.2	65469.6	49347.6	15506.2	14395.9												1266.9	27045.2	91275	16584.5	601.06	94769	32371.9	6380.42												10820.5	33343.9	34453.3	90822.9	14983.8	13465	130631	68572.1
16335.2	47036.8	14208.1	71718	29620	24158.8	27836.5	24832.9												3876.14	27448.7	77749.9	19154.4	20301.6	52543.1	40301.5	13605.4												27468.4	20541.1	38252.8	5034.44	53803.3	40108.7	66029.9	219751
11741.6	43452.6	92225.4	12795.3	4920	33335.5	21247	31785.7												6005.68	108893	9703.88	55945.3	16035.1	45451	31248	26546.7												23981.1	50011.6	68652.1	94915.6	23208	17738.4	164033	159203
7758.84	45387	37132.9	40565.4	28003	15912.9	28049.7	34982												9352.92	45414.9	62441.4	12144.2	11720.3	92067.1	36911.3	6514.9												18003.2	39973.7	14863.4	22024.6	29007.8	1984.02	85572.6	40420
12869.1	39316.5	24946	63002.2	29889	16225.3	26197.4	33906.2												4777.32	20643.5	29281.4	77905.7	24090	19450.4	41260.8	12818.2												6580.72	47949.3	48813.6	2109.58	87247	4342.14	17682.5	86385.3
9986.78	76292.8	59272.1	24532.8	16122	41427.2	35166.5	28868.1												1774.48	54964.6	22786.2	31221.5	48545.6	67818.9	60438	12730.5												6161.04	103961	38217.5	21629.9	14422.2	30645.2	27255.1	86277.8
8794.5	49875.7	123085	30926.3	14298.3	31812.7	24679.5	12898.6												12386.1	57375.4	68753.7	47902.8	22517.2	54054.4	126444	14960.1												35091.4	127586	21107	124943	22976.6	25671.9	135429	91198.7
7958.1	44985.2	15499.6	44661.3	17373.3	19895.7	14539.4	31906.2												7918.74	27398.7	39238.6	37321.5	26702.5	85096.3	42785.4	17103.6												3293.8	85758.3	39352.7	217572	7502.64	34310.6	57315.6	20327
5861.36	45651.9	25436.4	30836.9	23461.8	34315.4	35847.1	20693.5												5403.8	21017.4	46646.5	26089.1	26225.2	73917.3	23314.2	35927.5												8125.28	166527	14769.6	27364.3	32105.5	56744.5	67691.5	101436
8029.44	26880.4	29279.7	38481.8	27552	3243.92	30404.8	32873												3113.54	35294.4	58198.7	49210.7	24600	66737.3	10388.3	21859.6												16230.8	86185.8	25676.2	26877.6	21025.3	39824.9	105433	74033.1
18461.5	44447.3	8928.98	28756.6	24812.4	41064.8	31925.9	36729.4												4792.08	18837	35583.9	33212.5	36736.8	100273	27081.6	12049.1												5477.34	46331.6	27139.9	163903	21979.9	19743.9	75190.7	9876.24
5907.28	53638.7	35746.3	59913.3	32490	19908	61535.3	88701												2155.78	28489.3	33319.1	70006.7	34246.5	39088.6	61502.3	13088.8												9939.88	126356	42140	257622	36734.9	50222.3	201808	15560.8
10209.8	49680.5	29943.9	32691.8	24880.4	32752.4	51436.1	53259.8												7211.08	20068.7	53886.3	40722.8	17433.2	52950.7	35070	7667.82												6437.96	11381.2	45045.9	20997.8	21868.1	21160.3	110402	12136.3
6991.32	23102.7	20374.5	33157.5	7390.66	39654.4	35759.4	19505.3												3444	52297.1	75069.4	40010.3	44423.5	51611.6	36840.7	16773.1												8140.76	4293.12	40009.8	14040.4	43481.6	108977	73806.9	79175
12549.3	39550.2	25725.9	32099.7	36493.3	49964.2	24820.6	43707.6												3008.58	63561.5	35509.3	22569.7	36377.7	29511.8	35565.6	49163.1												249.4	241599	32290.4	20065.5	9230.38	3491.6	18693.8	202455
8452.56	30323.6	57804.3	45001.6	18109.7	46293.1	39147.6	110225												12677.2	17129.8	45851.9	27770.1	21180.6	18158.9	39438	69163.7												11113.8	46831.3	59247.1	54388.1	12209.4	61774.7	43354.3	12765.8
4562.48	41363.3	52318.5	26302.3	38217.7	15253.6	27862.8	78922.5												4245.96	59670.6	23727.5	51164.7	30200.6	38665.5	45026.5	13442.3												6824.1	32651.6	47181.3	6605.66	25431.9	1462.86	14715.5	83600.6
11261.9	39681.4	6132.78	39221.4	44407.1	33818.4	33064	12107.3												8407.46	3385.78	48454.6	67770.5	25128.9	72565.9	18139.8	58619.3												12588.7	202467	19934.8	28196	91749.1	13271.5	13840.8	217922
6321.38	31661.8	19636.5	21805.4	30934.5	19999.8	20534.4	87678.5												6241.02	48120.9	24624.6	25951.4	30915.6	38098.8	81339.7	38444.1												17305.8	12852.7	43750.8	106459	37840	67505.7	17651.5	49072.5
5550.58	42130	10728.9	19279.8	39691.3	65206.4	32412.1	35539.6												1932.74	45349.3	37266.5	56611.2	46020.9	58666.1	190198	23501.2												5678.58	110938	16859.4	2871.54	98487.2	21629.9	34072.3	10697.5
2688.78	35605.2	6420.6	16673.1	24202.3	53979.8	37746.2	54439												1183.26	46205.4	27151	32313.7	24162.9	79107	21128.5	22219.5												9602.76	11527.4	16371.8	16066.5	45912.8	13931.1	56129.6	15213.4
4706.8	78934.8	32157.1	55035.9	21855.5	49623.9	14970.7	72890.6												6399.28	13650.5	37264.1	16448.4	19060.9	39307.5	41270.9	13489												11043.3	167611	60361.7	262143	14025.7	253132	110790	25344.2
6851.1	32369.5	39763.4	26907.5	32425.3	41882.3	37328.9	163355												483.8	10090.1	46643.2	83238.2	12116.3	44929.4	30501.2	29323.2												17656.7	72120.5	4793.64	133856	37939.8	50278.2	10415.5	73266.8
15288.9	35361.7	26819.7	35065.7	27108.4	64725.9	14331.1	9944.14												5307.04	52738.3	63822.2	89709.6	27105.1	49756	40772.8	33795.5												5502.28	95707.7	13447.8	262143	25635.7	55146.6	58189.3	11886.9
9397.2	47236.1	91454.6	55163	52169.2	20013.7	31577.4	44074.2												5404.62	49393.5	48357	66720.9	37853.7	44057	30522.2	15380.7												4475.44	73139.6	48267.5	18401.4	12504.4	17302.3	262143	38413.6
3606.36	34113.6	23420.8	41581.4	23102.7	29168.2	43388.7	30526.1												5973.7	30065.3	49367.3	36280.9	26760.7	105945	40862.6	20977.2												5456.7	3071.06	51888.1	38309.6	17805.4	10107.6	30373.5	113177
11088.9	39291.1	31300.2	58046.2	37934.8	16813.3	39720	14341												7762.12	20724.7	41811	33157.5	44580.1	42398.1	30532.3	13445.5												12064.1	191870	28190.8	12103.6	18880.4	83820.8	10484.3	153953
10133.6	126815	22732	40459.6	30036.6	12075.3	64194.5	24156.4												3764.62	15250.4	61882.9	10070.4	31357.6	129047	29297.5	30725.4												19151.3	32618.9	40365.8	113228	23330.9	30630.6	239907	39169.6
13322.5	88105.7	24168.7	51484.5	29516.7	51263.1	35982.4	42207												908.56	31716	29403.6	28044.8	48465.3	3597.34	34408.1	16684.5												11591.1	12365.9	33907.2	49369.2	61587.2	36950.8	19849.7	12329.8
8739.56	25154.3	26636.1	44433.3	12785.4	30290.8	19414.3	33300.2												1735.12	76956.2	86305.8	26642.6	35172.3	57863.3	53612.2	255.84												14857.4	91906.5	13394.5	18988.8	12489.8	13225.1	25289.2	75778.9
6808.46	28775.4	16685.4	87555.5	58023.2	110232	17960.5	35822.5												6411.58	77682.7	28340	20402.4	22691.9	11993.3	32221.6	33315.8												4630.24	105323	85147.7	262143	34521.3	32753.1	48639	97228.2
9590.72	52089.7	25407.7	24848.5	12295.9	23960.4	49619	16591.9												779	39900.4	51801.9	55022	23385.6	62367.6	38545.9	43066.4												11284.9	40055.4	72187.5	13207	18643.1	6051.82	7816.54	19096.3
5533.36	34512.2	32469.5	56950.6	10917.5	65732	38722	19799.7												1637.54	9170.06	89211.1	30590.9	38351.4	2281.24	28264.3	23505.3												8781.46	68689.9	48354.4	63703.6	9675	26783.8	81823.8	57730.9
3726.9	33605.2	14621.4	52280.7	36684.3	49003.2	29960.3	56490.6												9112.66	40717.1	41422.3	129655	27477.4	57449.2	22168.4	43667.5												22037.5	49190.3	80011.8	71379.1	67937.4	77007	18899.4	114328
5669.48	51076.2	18219.6	71077.6	85148.8	38418.6	50511.2	19362.7												2683.86	46473.5	28388.4	27528.2	26058.8	42961.4	25490.6	21997.3												8200.96	100205	24475.6	20746.6	12356.5	31975.7	65625.7	18901.1
3546.5	63465.5	50462.8	27194.5	20912.5	46704.7	30217.8	57377												4799.46	41198.4	70336.3	18081	54336.5	70023.1	70358.4	6411.58												43244.2	19303.6	48809.3	16786.3	36735.8	64291.9	22147.6	7991.98
9995.8	33803.7	10056.5	23988.3	43338.6	23761.1	22912.4	86692.9												5596.5	14887.1	2911.82	49646.1	19279.8	32718.8	23584.7	16957.6												7975.64	76546.9	41312.7	35338.3	50725.4	11291.8	13332.6	40616.1
4715	29686.5	48375.1	16591.1	59770.6	45847.8	30946.8	14795.3												13409.5	80245.2	65416.3	43356.7	5849.88	140071	32507.2	29442.1												14546	33987.2	28638.9	37061.7	27561.3	20231.5	179341	26095.8
5722.78	28577	4559.2	71389.2	26199	39276.4	23771.8	19858.8												12470.6	79734.3	47554.3	44116.8	62735.7	54092.1	36600.5	31592.1												10402.6	193608	42502.9	17962	89534.6	6032.04	25080.2	68837.8
10983.1	46737.5	19439.7	33348.6	79075.1	27260.9	42365.3	42205.4												2277.14	23686.5	70112.5	51168	37950.4	68706.2	44144.5	40613.8												10743.1	198098	199337	51633.5	88645.4	23037.7	151187	58309.7
6921.62	41908.6	23466.8	43493.6	39961.1	16599.3	40452.2	20976.4												1520.28	55482	39642.9	56224.9	41342.8	22740.2	27538.6	139.4												2813.06	11923	22040.1	37342.1	10486	15124	23878.8	12172.4
9232.38	31292	43449.3	36099.7	37259.2	43282.1	23470.9	20444.2												3047.12	49828.1	42103.7	10815	21196.2	22679.6	21383	9252.06												4559.72	123110	27427.1	4861.58	21963.5	41913	5545.28	9232.96
8578.84	45602.7	54212.7	52543.1	21130.6	53599.3	27780.8	55896.9												5438.24	56550.5	24956.7	36141.5	23276.5	47969.2	64230.6	40335.8												6560.94	77480.8	61350.7	26042.5	14374.9	41524.2	9577.82	175091
6017.98	48246.3	22174.4	23961.2	24135.9	25121.5	19564.4	13513.6												12698.5	26378.6	51850.2	36084.1	35073.9	59655	53368.6	889.7												9521.92	167458	4981.98	2806.18	101587	47441	107082	72254.6
3239	57480.4	51335.3	66269.1	90652.6	51599.3	19014.2	68492.1												2350.12	23731.6	33762.7	34035.7	17919.5	35677.4	50631	8988.02												5642.46	139070	11990.1	100945	35837.1	66522.7	21747.7	28562.3
9353.74	48087.3	10847.8	59122	40287.4	38047.2	46866.3	12743.6												8340.22	35073	29697.9	19993.2	37543.7	60618.5	32305.6	26298.2												14792	107963	7254.1	69721.9	16168	204192	22899.2	14808.3
5644.88	58821.9	7548.1	18709.9	21634.9	10623.9	51818.3	32044.8												10097.5	47387	43731.4	38186.6	20699.3	113021	32100.6	38554.8												10553.1	123274	28554.6	6032.9	100795	5698.36	48067.1	94002.3
3910.58	49131.9	66119.9	33910.3	24713.2	41660.9	16419.7	24402.4												4094.26	21151.9	49537.8	23910.4	22798.5	47226.3	19873.6	44541.6												480.74	36818.3	28951.9	36660.9	18994.8	73450.9	27656.7	85566.6
2960.2	60766.1	34108.7	16997.8	19566.8	43533	18772.3	6464.06												2581.36	32591.7	28210.5	53737.1	32923.8	26090.8	42483.8	23583.2												1945.32	64824.2	26173.2	12339.3	51854.6	7924.04	66094.4	25941.9
8487.82	36020.1	20969	30677.8	24462.2	31968.5	37649.5	43860.2												3495.66	28562.2	53291.8	55304.9	106355	9912.16	42252	398.52												8833.06	77458.5	18320.6	111211	31660	53387.1	35093.2	12157.8
18646	30795.9	14452.5	36419.5	23662.7	45795.4	25764.4	36397.3												5084.82	59231.1	39031.2	19181.4	7362.78	58698.9	37720.2	26409.7												20191.1	39136.9	23525.3	16896.4	60772.8	66640.5	57524.5	93182.7
4942.96	79034.9	16248.3	32167.8	23269.1	39908.6	12573.1	23196.2												19493	24972.3	36075.1	17442.2	66237.1	61149	48895.6	9918.72												12431.3	95862.5	40104.4	4221.74	22797.7	27470.1	52757.6	28976.8
4765.84	68803.7	9416.88	29208.4	18474.6	47674.8	19853	33514.2												4206.6	59221.2	28548.3	28203.1	19159.3	58910.4	45531.4	6118.84												8139.04	5500.56	32487.4	27673.1	47838.4	141552	21501.7	185031
4517.38	60127.3	32300.6	58822.7	31418.3	45155.8	37086.1	41020.5												2542.82	25320	25092.8	38576.9	3699.84	37023	42355.3	28314.6												21910.2	34838.6	5325.12	51146.8	43821.3	24521.2	144095	24696.6
6745.32	36310.4	14945.3	72651.2	47119.7	14338.5	5704.74	25995.6												3787.58	34429.3	1347.26	24706.6	21812.8	76721.7	38943.2	11659.6												22537.2	109906	32870.1	21990.2	43440.3	38442.9	79505.3	49282.3
13298.8	42220.2	23643.9	45099.2	24511.4	53095.8	21313.4	35243.6												2191.04	66104.3	67243.3	14382	43028.7	61538.5	24646.4	16914.1												7992.84	70229.3	18158	70200.9	10673.5	2552.48	40123.3	6709.72
7653.06	103311	46300.5	79828.6	21124.8	37739.7	37514.2	74581.5												6269.72	61995.3	48092.2	25838.2	33120.6	43317.3	37708.4	9163.5												26494	181123	21967.8	159122	38908.1	15149.8	24964.1	3880.32
9341.44	41449.4	5325.9	32587.6	47926.5	27281.4	33580.6	23562.7												4986.42	76472.4	45156.6	46924.5	9920.36	49296.8	24857.3	35921.7												8271.48	19768.8	18631.9	32789.2	7886.2	47285.4	200176	112860
3024.16	55819	9266.82	46002	18652.5	18930.5	58412.7	7566.96												1829.42	33201	50566.9	22354.8	9396.38	67969	8775.48	8730.54												3736.7	45639.3	259558	127715	36765	22772.8	67670.8	92584.2
6347.62	39392	13957.2	32910.7	51239.3	31601.2	45845.4	60962.9												2359.14	24777.9	35270.7	16832.1	27507.7	37838.9	36860	12899.4												9906.34	13714.4	1425.02	6720.9	13182.9	19481.6	5480.78	159260
3963.06	54144.6	39331.3	5612.08	33394.5	98096.6	34094	14198.3												4249.24	31075.5	39975.8	40989.3	35314.9	23574.2	32722.2	32743.4												4188.2	24881.5	8906.16	59506.8	33153.9	59543.8	42831.4	111198
4670.72	35822.5	16206.5	35558.5	29651.2	71213.7	35137.8	3269.34												4860.14	62741.5	22818.1	31557.7	68037	31801.2	24692.6	6537.04												12014.2	70600	56821.1	8530.34	14663.9	22951.7	89447.7	84139.8
10014.7	24251.5	9015.9	28067.8	26256.4	45279.6	35076.3	24841.9												9300.44	86106.6	38955.7	31552.8	40175.1	44590.8	9471	18920.7												2964.42	12900	121910	262143	70273.2	36905.2	17838.1	38028.3
9407.04	46952.4	53608.3	39168.9	26610.6	13270.1	26003.8	9255.34												11703	43165.6	52222.5	26436	25617.6	73041.5	28060.2	28413												11905	134593	4743.76	63122.3	30022.6	22584.5	18524.4	23736
8606.72	29046	13437.3	40569.5	62621.8	49294.3	30102.2	28082.5												5416.92	56320.9	28280.2	78464.2	24351.5	30977.1	22596.8	59980.5												16874.1	61502.9	67236.5	16799.2	32556.2	63748.4	85404	126457
4271.38	64509.4	50861.3	22409	19730	48691.6	22954.3	29431.4												941.36	11352.9	68001	39501	21015.8	37747.9	44310.8	21439.7												11118.9	180339	7774.4	78846.5	33859.1	84557.8	72216.8	43897
11781.8	28141.6	42501.4	54613.6	65240	23968.6	67880.4	39838.9												2173.82	65887	37857.8	34793.4	12655.9	67458.1	71116.1	12555.8												10282.2	76710.3	33350.8	8962.06	55272.2	36781.3	97924.8	16751.9
5630.12	33730.7	25696.3	31614.3	41076.3	28393.3	28093.2	15036.3												7043.8	43820.8	40816.3	63486	6956.06	4296.8	33479.9	16722.3												8388.44	40844.8	62747.3	101004	57111.7	23345.6	50169	146648
7306.2	30938.6	14492.7	68324	55650.9	52111	51123.7	34028.4												7351.3	17128.2	26849.3	22588.5	43656	44038.1	32109.8	23349.5												23433.3	24184.9	12305.7	42214.8	13146	8385.86	73578.2	17793.4
9876.08	39590.4	8258.22	61712.4	22023.6	14474.6	30970.6	28819.7												18585.3	66046.9	25227.3	39275.5	33189.5	78118.9	34955.8	17725.1												479.02	66466	49943.6	100021	42950.1	52304.3	176067	118862
4359.12	30335.1	46275.1	12052.4	48059.4	40671.2	12258.2	62704.6												17251.2	28726.2	46131.6	38218.6	23087.1	45886.4	15843.2	30489.2												4186.48	42553.7	28912.3	145792	70637.8	14260.5	16610.9	4273.34
4953.62	54069.2	14950.2	31217.4	69067.8	13029	58054.4	3420.22												2381.28	58065.8	27020.6	41482.2	23688.2	107959	41595.1	18309.8												7443.3	124594	13010.1	19023.2	88242	63535.9	33145.3	77027.6
35301.8	40366.1	27041.1	28642.6	45974.9	18139.2	36872.9	46037.3												46280	45597.7	38123.4	42205.4	19283.1	51121.3	28881.7	11287.3												12369.4	3454.62	32169.2	1402.66	74068.4	56204.4	113960	107896
5190.6	33183.8	27964.5	81895	32779.5	42504.7	44854	110679												2988.08	10963.4	61064.6	29658.6	36243.2	57804.3	63346.1	4883.92												6208.34	35376.1	55359.1	94761.7	65422.8	16595.4	40874.9	85369.6
9143	28691.8	20259.7	73418.7	34463	44614.6	43052.5	77209.6												1458.78	48817.9	9523.48	26354.8	18171.2	18543.5	37427.9	4951.16												27972.4	17410.7	38105.7	1637.44	51982.7	28096.2	92474.1	83354.6
6500.14	42652.3	93458.7	63490.1	23001	21374.1	32579.4	42671.2												5161.08	89557.9	42693.3	13715.3	7598.12	60168.3	71433.6	27189.6												4336.12	48603.8	10824.8	30959.1	34155.8	20219.5	106207	59522.3
3178.32	25291.3	22404	47017.2	47173.8	23818.5	31203.5	22049												4031.12	101354	16055.6	30367.1	28158.8	72194.4	39238.1	9704.7												11241.9	34001	5957.22	4514.14	9712.84	149911	69643.7	147935
5351.32	24912.4	31682.3	60411.9	25320.8	22231.8	35806.9	21276.5												3753.14	55870.7	62967.8	23513.5	24451.6	82922.5	36482.9	10192.6												38768.8	15588.4	10627	796.36	45457	75969.8	30333.9	15283.9
4906.88	45899.5	18700.1	24995.2	11123.3	13000.3	28461.4	28204.7												19106.8	11298	46020	47542	26640.2	48125.8	24601.9	22062.1												11591.9	63639.1	11518.8	42062.6	42320.6	98888	16028.7	54389
14085.1	45016.4	24895.2	37849.6	11630.1	11853.1	16300	25542.2												1489.94	7579.26	40070.1	42798.3	20385.2	69628.7	35298.5	37308.4												2429.5	148968	22994.7	6977.18	41191.4	29779.2	41867.4	11761.4
9391.46	20880.5	40786	37212.4	14982.2	5174.2	122791	80012.3												4880.64	71199	32731.1	16268	21712.8	19056.8	26539.8	17848.9												5289.86	16844.8	53352.7	880.64	19365.5	89531.2	84983.5	28892.6
12890.4	80323.1	35141.1	54922.8	74446.2	23759.5	16114.6	26890.3												5369.36	22458.2	44145.5	41766.7	22336.8	45393.6	35471.5	14250												30071.6	12163.8	55058.1	49097.4	22543.2	29049.1	3770.24	144778
6465.7	46133.2	34599.1	37055	24636.9	38485.1	23259.3	38706.5												4098.36	35310.8	41009.8	23551.2	14113	46523.5	35292.6	9550.54												12041.7	127753	11171.4	47774.7	23948.4	42287.1	16008.9	128007
9448.04	53189.3	43674.8	47409.1	20130.2	33998.8	34185.8	20308.1												12667.4	23946.5	60776.8	49033.5	14764.1	60354.5	29760.4	13224.1												5510.88	122661	262143	213913	30918.7	25366.6	53797.3	171487
8734.64	43132	50430.8	24431.1	20871.5	35560.9	28632.8	27579.1												4250.06	49833	43572.3	28337.6	28672.9	20337.6	30565.1	64719.3												8499.38	180757	15007	47404.9	49600.5	37161.5	68727.8	70290.4
5181.58	34310.4	34916.4	35911.1	26775.5	31686.4	102146	19963.7												855.26	69517.1	54968.7	20226.1	34349	37564.2	63948.4	7921.2												9190.82	28389.5	30014.9	19694	112565	20578.1	68209.2	43531.5
9641.56	8384.5	26335.9	47829.8	33549.5	52922	34010.3	53168												9632.54	94917.5	14023.6	22120.3	24190	42330	42338.5	21801.3												4657.76	106934	55068.4	21905.1	11603.1	17919	30027.8	112244
8331.2	31091.1	59532.8	31966.1	46338.2	65789.4	22906.7	20072.8												2291.9	57283.6	62186.3	36025.9	12332	26097.3	31801.6	15067.5												19872	98825.2	28766.1	15693.3	39224.6	15603	15321.8	22465.8
25650.4	39898.7	27005.9	26417.1	42146.4	48774.4	24753.3	20982.2												4365.68	15935.9	54612.8	25682.4	33186.2	76071.4	26061	23464.3												10073.2	33315.5	32489.9	121225	42841.8	25418.2	26005.5	46703.2
2731.42	29600.4	39711.8	35445.3	11842.4	36167.7	34834.4	33356.8												6888	8673.96	62598.8	33116.5	33482.2	21434.8	68619.6	16312.3												7667.76	30838.7	41294.6	6970.3	11790.6	14384.4	27917.3	10954.7
6286.12	23837.4	40427.6	48831.8	52043.8	20918.2	24326.1	8598.52												3240.64	20868.2	52790.8	44276.7	16971.5	44503.9	36865.9	18076.9												252.84	153359	25865.4	27613.7	99109	92014	53549.6	20958.2
6958.52	57460.7	16548.4	34207.1	21304.4	31929.2	27413.4	39775.7												3405.46	32595.8	52887.5	38742.5	25321.6	20957.6	37587.5	16199.9												8436.6	55943.9	10584	34670.9	140672	94335.1	182627	3607.7
5102.86	43970	46190.6	33041.1	24503.2	28525.3	16706.7	31538												4141.82	20720.6	22194.9	22965.7	40563.8	23852.2	17908	8350.88												4485.76	142279	46509.7	48647.6	76188.3	183706	52854.7	34658
4525.58	23698	35553.6	30719.7	33303.5	11011	15504.6	11820.3												5301.3	82402.6	59578.7	46457.9	25171.5	52308.6	47161	23924.3												16326.2	54912.7	29381	51023.8	68554	5984.74	8047.88	81850.5
6017.98	34013.6	26734.5	35079.6	36127.6	58835.8	27381.4	10897.8												1909.78	12619	57026.9	58176.5	31364.2	43064.8	39123	672.4												6859.36	18185.6	7607.56	9085.9	142130	20526.5	137259	174626
11298	38599	5929.42	54919.5	30791.8	39214.9	10992.9	8748.58												8802.7	82900.4	39972.5	50106.9	16901.8	30078.4	29746.1	10555.9												17620.5	227339	45654	100908	16923.1	144055	18689.5	88608.4
20423.7	37926.6	35350.2	7945.8	38284.2	36667.9	20066.2	38045.5												2018.84	26472.1	40134.1	18118.7	38471.9	94145.8	24416.3	17441.4												15541.9	21429.5	15400.9	33551.2	57516.8	87705.4	3632.64	22147.6
5790.02	50007.7	44358.7	32936.1	30833.6	37826.6	94295.9	30889.4												1446.48	27729.1	46094.7	15853.1	26181.8	100301	41981.5	15390.6												45283.3	89700.6	181998	11978.9	32882.1	37036.8	98742.6	16678.8
14270.5	21165	103290	39856.9	31479	43722.4	27724.2	149529												6068.82	112527	32169.4	39478.1	3040.56	64697.2	66838	22578.7												11711.5	45778.7	13657.7	52759.3	17332.4	174940	13098.7	43809.3
7783.44	30574.5	34570.4	59013.8	46671.9	59668.9	48157	54390.6												667.48	20979.7	55229.5	32683.6	28146.5	25409.3	23929.9	17274.9												7807.94	97872.3	63003.6	18164.9	38559.8	19998.4	82628.8	41870.8
5914.66	55095	10589.5	60036.3	29395.4	57993.7	12416.4	62750.5												6935.56	66361	59391.8	51742	34943.5	33647.9	19309.9	17913.7												13878.7	106521	23330.1	132265	5952.06	35164.5	13035	99661.1
423.12	37225.5	34480.2	48807.2	21829.2	53149.1	49973.3	51333.6												3480.9	18466.4	48896.6	27720.9	9211.06	62728.4	43560.7	14068.7												3574.16	93730.5	55910.3	13613.8	151558	86380.1	9755.84	16923.9
10007.3	62570.9	23229	37715.1	39187.8	51526.3	37784.8	19140.4												4461.62	30582.7	59352.4	29397	23165.8	59839.5	40962.6	30178.5												6945.36	140740	32614.6	39326.1	41404.7	13299.9	72605.5	179182
5140.58	37005.8	53166.3	80964.3	43583.8	17389.7	41567.4	24756.6												6426.34	8363.18	62365.1	25849.7	39689.6	69834.5	29638.6	16838.7												1152.4	57500.5	106035	4774.72	12228.3	83870.6	31011.6	22672.2
6491.94	41219.8	24991.1	45145.9	21643.1	24822.2	24622.1	60772.7												20271.2	32690.1	57402.5	25297.8	38804.9	140224	67157.2	27210.9												6511.92	48033.6	29323.4	119892	21985	30236.7	58857.5	75713.5
6756.8	47408.3	19433.2	61990.4	59152.3	16429.5	15365.2	20626.3												1547.34	74398.6	22635.3	27974.3	84492	24937.8	25508.3	13420.9												18857.2	87680.4	60409.8	8845.1	117209	29477.4	30612.6	44863.6
4946.24	19090.4	20685.3	36161.2	30483.5	57082.7	27070.7	13509.5												6918.34	52243.8	43599.4	22363	31576.6	30194	31190	24914.1												9311.22	187781	10185	17212.9	42903.7	37540.7	44926.4	101029
5416.92	49034.4	55036.8	33639.7	51901.9	16256.5	16140.9	8334.48												3320.18	28841	36662.2	19379.9	26964.1	26952.6	45622.1	27354.4												18809.1	262143	15094.7	6130.08	15598.7	50210.2	54093.1	152782
9347.18	36509.7	24050.6	54066.7	20419.6	28885.3	38756.5	11325												3342.32	82887.2	27463.4	14429.5	26944.4	126073	55624.8	46111.9												660.48	66195.1	10188.4	6103.42	16782.9	148593	39557.4	38020.6
10046.6	41692.9	39542	33593.8	38759.8	42206.2	65731.2	48359.5												1422.7	75916.4	20619.7	20424.6	32444.9	44103.7	57174.6	22395.8												33743.8	61406.6	3268	2520.66	23473.7	5268.36	14840.2	2089.8
5494	35107.5	11881	55638.6	38640.9	39506	17289.7	21020.7												1256.24	54129.8	52254.5	42497.3	33602	29920.2	43030.7	14808.4												26909.4	221334	9197.7	19992.4	18133.1	19010.3	23013.6	46688.5
8213.94	49040.9	17239.7	4992.16	11646.5	56279.1	34146.4	28513.9												3736.74	32865.6	41460.8	46364.4	59483.6	138972	17154.5	63841.1												5225.36	163503	80196.7	9193.4	15251.2	17153.6	53918.6	151080
8964.24	41507.6	52981.8	40783.5	68058.4	42370.2	44243.9	44047.1												788.84	47104.1	38253	21508.6	18773.1	106671	36549.2	11952.3												21976.4	208542	47142.6	21080.3	60726.3	12154.4	88342.6	30235
8370.56	27797.2	24340.1	42390.7	65490.1	15429.9	24002.2	98277												2104.94	34122.7	36518.7	29630.7	28938.6	48923.7	38848.3	8717.42												7230.88	24559	184359	83069.1	21007.2	82116.2	91238.3	33282.9
7963.84	48650.6	50606.3	87600.6	37073.8	12579.6	43074.6	29702.9												5788.38	40572.8	4970.02	18015.4	19606.2	34075.9	31355.5	101968												29931.4	114800	49746.7	88148.3	54997.9	16412.2	18992.2	38884.9
6617.4	44344.8	32953.3	61907.5	21848.9	48942.5	62217.5	36907.4												2732.24	23562.7	32447.4	38590	39835.6	146479	188870	2877.38												6170.5	13146.8	11663.3	30615.1	2274.7	28429.9	164813	31938.7
5978.62	31692.2	37707.7	40870.4	33827.5	33762.7	49300	12268.8												1330.04	68909.5	48407.9	20540.2	31192	82995.5	31479.8	112323												4840.08	94485.6	10989.1	57732.7	98010.8	18088.4	92099.1	118000
5416.1	42722	15820.3	8799.42	45165.6	34799.2	25765.2	34804.9												7192.22	58805.5	35733.1	72860.3	20580.4	54358.6	42624.1	24284.3												11837	98855.3	7884.48	3507.08	12421.8	112675	60544.9	88766.6
8104.88	66759.5	6518.18	27650.4	35823.3	50264.4	44570.3	23873.5												12956	30117	30112.9	23278.2	36043.1	22818.1	39301.1	17629.2												4750.64	158323	25478.4	67083.4	38470.4	11394.1	18811.6	27997.3
7553.02	20236	25980.9	38278.4	20987.9	61611.5	38198.1	68637.3												4364.86	81077.5	22763.2	18431.1	10543.6	48899.1	27889.7	13307												9773.04	19758.5	56460.7	5878.96	90740.3	7804.5	27100.3	26368.5
2669.92	45386.2	52267.6	64376.6	18549.2	16982.2	83849.9	15128.2												6067.18	11702.2	33266.6	27593.8	31133.8	1675.26	66801.8	20860												5180.64	72198.7	8916.48	13930.3	43370.7	6784.54	21586.9	12226.6
5676.86	68660.2	14231.1	35953.7	4780.6	65007.1	43585.5	27858.7												3755.6	27806.2	49405	9557.92	21174.9	70779.9	35267.4	20919												26599.8	140577	48563.3	12957.6	35146.5	35345.1	10420.6	176262
3191.44	38738.4	27313.4	56877.7	58004.3	16093.3	50253.7	30355.6												2323.06	18093.3	54753.9	37983.2	26220.3	57769	28041.7	29565.1												10491.1	10509.2	8732.44	31849.2	22962	14978.6	36507.9	80538.1
5510.4	26715.6	31475.7	62446.3	22030.1	37911.1	36116.9	57814.9												8649.36	49651.8	34820.5	24499.1	33388.8	108239	37485.8	42318.6												586.52	18893.3	24442.1	50961.9	10101.6	13911.4	27642.1	19172.8
5243.9	46319.3	26680.3	65476.2	11669.4	19250.3	23517.6	13648.1												5290.64	40009.4	43811.8	33561.8	93090.5	71116.1	20157.5	17386.5												1859.32	10786.1	32310.2	16549	89517.4	7018.46	31960.2	139528
10767.4	44972.9	18310.6	38654.8	27783.2	82493.6	24633.6	27201.9												15458.6	58454.5	38451.4	34158.7	32851.7	71270.3	34344.2	32925.5												11819	41102.8	41593	52914.9	69070.9	37910.5	19229.6	45840.6
6234.46	19226.5	40152.1	32836.9	27806.2	48064.3	47064.7	28217.8												8042.56	70091.1	47528	17849.8	16673.9	125352	39083.5	20263												44920.4	12492.4	43784.3	156979	15764.7	18502	20129.2	152716
7018.38	26142.4	20447.5	36945.9	52568.6	33640.5	25564.3	23580.7												17806.3	5457.1	27547.1	30248.2	35913.5	39168.9	39238.1	9285.68												8709.22	145245	19237.3	16395.9	53203	118693	5161.72	171257
7302.1	45013.9	39638	31496.2	37677.4	23192.9	50446.4	24924.7												2534.62	18462.3	37066.5	27636.5	18465.6	47405	35256.5	8591.96												19679.4	47409.2	7514.68	87151.5	6216.08	6585.88	25524.8	7347.84
4178.72	57915.8	7293.08	31741.4	13603.8	27285.5	39273.1	28993.6												3488.28	22990.3	35606	17369.2	15983.4	99712.8	24416.3	44217.7												3488.16	74854.4	22736.7	6095.68	60960.2	30504.2	15459.4	48446.4
5737.54	26088.3	35888.9	42713.8	50590.7	81394.8	30273.6	21456.9												4917.54	91836.7	29798.8	35355.9	38791.7	20062.1	38068.8	16710.8												13729	55371.1	24261.5	32360.1	85730	76132.4	192486	6710.58
10524.7	58505.4	23264.2	11115.1	33401.1	23109.2	149570	37364.1												2026.22	66710.3	33087	60028.1	7560.4	37647	22477.6	34108.7												14382.6	82728.6	41340.2	58479.1	8439.18	37932.9	14687.1	95202
8851.08	28385.1	15080.6	40357.1	32448.2	43701.1	52781.8	78781.5												5576.82	30806.6	88607.6	29061.6	19542.2	149169	17749.2	25798.8												7224	58125.7	22603.4	28046.3	17378	165426	118553	75381.6
6082.76	37073	31025.5	71311.3	64162.5	43004.9	2652.7	17669.4												1928.64	39829.9	42988.5	68504.4	15329.1	28267	44676.2	7510.38												4662.92	170479	7542.2	24049	27287.8	4769.56	83395.1	20280.5
6438.64	38371.9	1760.54	28705.7	40439.1	42446.5	22195.8	96878.1												8654.28	32416.2	49073.7	37647	61690.2	49842.1	27748.6	560.88												1953.06	9354.22	31697.9	27715.2	38882.3	28541.7	9107.4	137539
4213.16	41765.1	30586	42015.2	38802.4	59146.6	91745.7	16345.1												2475.58	65180.2	42288.2	67823	9912.98	70843.1	262143	36216.9												9032.58	113255	29392.2	9209.74	65697.1	57939.1	16383	63043.2
2981.52	40430.9	14352.5	16793.6	42595.7	28131.7	12808.4	43479.7												2636.3	45088.5	52467.7	24461.4	31658.6	23006.7	32067.8	44303.8												7425.24	28297.4	34768.1	32298.2	9328.42	87969.4	73714.9	56930.3
8764.98	49148.3	13571	52810.5	29549.5	25748.8	36836.9	81139												910.2	68568.4	24071.1	42837.6	42458.8	14587	35157.4	12808.4												6587.6	118388	36650.6	262143	57044.7	10506.6	16406.2	37260.4
4869.16	35314.9	20653.3	60060.9	13643.2	61855.9	16682.1	25324.9												3349.7	50849.8	26436	28971.4	34604	32337.5	39158.3	26728.7												6596.2	34160.1	11004.6	6154.16	126788	15474.8	27594.8	204843
10469.8	34324.4	47708.4	42205.4	42120.1	19350.4	28390.9	59585.3												13405.4	39178	53096.6	28413	19361.8	35634.7	35593.3	20441.8												5294.16	262143	55922.4	77728.5	55148.4	20541.1	12780.5	31052
8740.38	34970.5	19600.5	33742.2	38244	21001.8	20013.7	79032.4												2076.24	20699.3	37566.7	34919.7	56027.3	4828.98	24209.6	13974.4												26371	54548.9	5388.76	16057.1	44322.7	105019	132115	22722.1
5322.62	62118.3	149481	45754.4	42745.8	14106.5	29243.7	9914.62												3183.24	35009.9	39473.2	41282.9	57558.3	83885.2	47338.2	6508.34												2506.9	11138.7	79525.1	12221.5	59490.5	8249.98	88305.7	50655.7
5576.82	66897.2	14309	45437.8	34636.8	42174.2	37050.9	26733.6												789.66	52430	44649	37661	39724.9	88190.2	26469.2	6976.56												8765.98	169636	38964.9	16663.4	11055.3	42331.8	2418.32	81584.8
6828.96	43301.7	67803.3	24342.5	38299.7	98436.9	9169.24	53179.5												11939.2	29530.7	45559.2	5459.56	22676.3	32417.9	39586.7	18555												5816.18	30058.7	28854.7	70827.9	64636.7	38579.6	4260.44	11721.8
5165.18	36122.6	15140.5	45214	53870.7	40288.2	227861	6020.44												44604.7	49766.6	63558.2	15256.9	7730.14	41930.7	57631.6	27607.8												8829.62	49235	7145.74	19823	29326.9	41440	19757.6	61825.4
14107.3	49370.6	21855.5	27428.2	30989.4	32507.3	36733.5	19343												13363.5	25042.8	39703.6	23198.6	21672.6	63613.1	31718.4	20818.2												5132.48	10548.8	46474.4	8764.26	98613.6	29490.3	234039	67806.7
6204.12	27051.8	52350.4	21170.8	37203.4	45297.6	26882.1	46425.9												13320.1	13840	22618.1	32750	29376.5	44308.7	32748.2	650.26												9569.22	208844	51739.3	10431.8	6179.96	7783.86	50040	1011.36
4577.24	49336.1	53269.7	27451.1	58664.4	34738.5	34847.5	19689.8												2519.04	27903.8	20631.2	79097.2	39285.4	73371.1	33017.9	146.78												23812.5	77760.3	24646.7	13498.6	16733	71379.1	102888	124829
6376.32	42061.9	30722.9	60072.4	30036.6	115871	23748	9982.68												7411.98	14154.8	38143.9	15989.2	23209.3	61195	90077.4	11822.8												19585.6	77464.5	9222.64	9372.28	104795	8769.42	6586.74	116670
13597.2	47212.3	27956.3	30277.7	9194.66	87726.9	49532.1	41306.7												952.84	32604.8	27906.2	57140.9	4500.98	89329.2	33627.7	24280.2												5061.1	54202.4	38220.1	262143	39496.4	161425	92682.2	19333.7
4698.6	28071.1	167677	45660.9	21502	20214.6	25763.6	44268.5												3925.34	60927.6	24709.9	15983.4	37292.8	155224	54990.6	17327.4												24002.6	134728	14759.3	121205	33469.5	30085.4	68482.7	21787.2
5246.36	108767	36209.6	8584.58	3063.52	19855.5	16640.3	29159.2												7557.94	39265.7	43690.4	28548.3	31371.6	86740.4	25961.9	14105.6												12959.3	54025.2	15364.8	5519.48	20857.6	26187.9	24041.3	51773.7
2190.22	43405.9	46106.1	30654.1	42445.7	20902.6	7166.8	46443.2												4542.8	48323.4	57704.2	18076.9	14943.7	45270.6	30353.4	28524.5												13023	56202.7	76663	48389.6	10974.5	55720.3	45170.6	94178.6
5480.06	40756.5	7116.78	33469.1	27992.3	36476.1	19521.7	72035.4												1676.9	60016.6	45809.3	29576.6	4099.18	49568.2	26452.4	26329.4												7555.96	26782.1	35207.5	448.06	8368.66	29185.8	58789.6	30977.2
5712.94	56889.1	7814.6	113752	23115	24937	29322.4	16020.3												2692.88	49202.5	42266.1	5301.3	22666.4	78603.6	31742.8	15755.5												5037.88	16232.5	17150.1	10462.8	47924.4	9468.6	19528	159963
11810.5	37064	40977.9	69181.8	44325.1	16820.7	40426.8	34591.7												1360.38	26682	34014.4	22864.1	25205.2	49004.8	103729	30818.9												9067.84	14952	58058.6	75248.3	9668.98	42127.1	76486.7	89563.8
7295.54	59282.7	12272.9	82269	44281.6	30726.2	22578.7	68300.3												8984.74	68821	33340.4	21482.4	16163	56812.9	29904.8	25178.1												11717.5	155543	29263.2	146356	60180.2	120784	23934.7	56152
7467.74	123826	14842.8	27259.3	34426.9	35497.8	26832	16528.7												524.8	27915.3	36262	37214.1	11299.6	8634.6	32028.4	18461.5												5418.86	41200	12329.8	101610	80143.4	103670	34566	70840.8
6912.6	19924.4	24335.1	66535.6	22737.8	11261.1	27862	15403.7												730.62	43382.9	51162.3	15370.9	6007.32	60199.5	16680.7	15554.6												9573.52	114248	22649	14804.9	67774.9	87351.9	51066.8	98147.5
5097.12	27218.3	60881.7	21978.5	16099.9	147207	23084.6	31409.3												18349.1	18545.9	43908.5	80506.8	18372.9	70105.1	38677	29798												3297.24	99383.3	55538.8	8748.78	8471	344	10515.2	4325.8
6078.66	85373.5	23091.2	47440.3	36460.5	27852.9	15942.4	55523.8												4863.42	63611.5	36504.8	26616.4	136655	28005.5	26293.7	21556.2												45735.7	9686.18	59165.4	56156.3	119551	20313.2	49069	64078.6
6182.8	36042.3	46896.6	63849.3	76330.5	43039.3	36980.4	17537.3												10593.6	39665	29502.8	29873.4	14225.4	99592.3	92735.2	40009.4												6387.22	1406.96	43060.2	2072.6	58453.3	41962	25554.9	176392
9498.88	57646	28637.7	5643.24	42189	20568.9	13184	41938.9												12336.9	16524.6	71901.7	31281.4	16200.7	121586	37042.3	21242.1												5254.6	19043	31840.6	2722.76	19906.4	103474	85741.1	94675.7
6721.54	33630.7	138487	43059.8	63437.7	42587.5	6910.96	36686.8												5951.56	32007.1	27142	54358.6	15049.5	22040.8	26182.8	5613.72												12190.5	109567	35163.7	38642.4	20979.7	10481.7	48946.9	73925.6
5154.52	37523.2	10086.8	27263.4	69891.1	35154.2	24707.4	37155												6226.26	28836.1	46067.6	48384.1	25481.5	48281.6	51728.9	13819.5												31279.9	20155.8	29959.8	50624.8	148826	18520.1	67014.6	146202
7547.28	51640.3	8919.14	89745.7	58782.5	15706.3	41159.9	73226												5918.76	51374.6	53066.3	50694	74704.5	49750.2	24065.2	36641.7												6792.28	87169.6	25314.1	7657.44	31384.8	51413.4	15128.3	63110.2
10150	21866.9	40324.3	85539.1	52401.3	43548.6	60662.8	17428.3												5384.94	38959.8	32370.3	36794.2	20719.8	80077.9	42505.7	16803.4												7187.88	47113.4	6308.96	82920.3	22179.4	47122.8	54626.3	48507.4
7637.48	67406.5	38148.9	10555	53125.3	15409.4	24355.6	27526.6												3701.48	39997.1	21939.1	25192.9	13218.4	1604.74	34114.1	8569.82												7500.92	35487	35279.8	13021.3	92303.8	22320.4	91825.6	520.3
6563.28	58486.5	24524.6	52371.8	25744.7	44439.9	35337.1	17748.9												6803.54	35752	59374.6	28796.8	31762.7	59428.7	31477.3	23972.7												6867.96	2874.12	4077.26	262143	17359.1	10051.7	45913.7	42908.8
10016.3	35624.1	20494.3	44946.7	41686.3	11188.9	25262.6	49199.2												9858.04	56050.3	68873.4	50155.3	26350.7	90464.9	25761.1	6675.62												4171	52801.4	81551.2	1504.14	36639.4	23738.6	36655.8	55460.5
4494.42	50079.9	5715.4	34424.4	28301.5	32336.7	22460.6	31468.3												856.08	3396.44	7182.38	34875.4	37859.4	83797.4	54616.8	10056.5												7859.54	29717.3	40849.1	36630	14704.3	80674.9	70671.4	96340.6
8837.96	16865.8	48536.6	41589.6	20908.4	26884.5	29808.6	33979.2												1928.64	54146.2	43199.2	31592.1	24619.7	55765.7	28061.9	35926.7												6013.98	85095.3	37663.7	9145.24	20064.7	25133.5	39060.3	54209.2
15065.9	17371.7	32886.1	38189	51898.6	20308.1	64848.1	13932.6												7215.18	15587.4	37932.4	22480.3	49598.5	49683.8	88321	3541.58												1305.48	37044.5	8691.16	18526.1	20473.2	80588.9	14995.8	14691.4
10396	22154.8	32410.5	53411.5	35668.4	52088	26887	20858.3												794.58	12220.5	55350.8	33294.5	27866.1	28723.8	22646.4	24801.7												479.02	181592	81391.3	14504.8	26785.6	15019.9	23426.4	33129.8
7713.74	45300.9	24468	43660.9	10223.8	26134.2	18151.5	86900.3												1635.08	69320.3	26379.4	36637.6	62028.9	46705.6	30539.9	9107.74												8586.24	134432	26901.7	7494.9	42863.3	96037.9	28705.9	112200
7975.32	35734.8	38423.6	33227.2	3968.8	47013.1	35841.4	80840.5												2628.1	56975.2	37655.2	9796.54	22266.3	52101.2	21878.6	15353.7												10270.1	97409.6	66249.2	102121	15805.1	67652.8	64095.8	154440
5752.3	38339.1	29356.8	53063.8	40266.1	25692.2	19059.3	18584.5												7434.12	14067.9	98813.3	29533.9	26896.8	58056	35431.2	7349.66												7754.62	21722.7	32564.8	71857.3	107373	33660.4	96044.8	81791.2
4647.76	42978.7	30663.9	22175.3	45150	22901.8	43108.2	18172												1770.38	33043.5	28479.4	41238.6	15265.9	87795.8	30020.8	8298.4												25893.7	75618.1	10588.3	50649.7	22688.5	124861	26101	122436
4829.8	29250.2	17083.1	32896.8	58934.2	79718.8	38230.9	18873.1												1462.88	22272.8	49420.6	72700.4	49522.3	22300.7	34645.8	4558.38												11935.9	22560.4	4192.5	90361.1	21933.4	8927.66	109875	50092.4
6308.26	53421.4	11944.9	44955.7	37626.5	63664	19211	72511.8												7831.82	34975.5	61470.5	9272.56	19211.8	84543.6	54129.6	16221.2												30059.6	123063	52361.1	52865.9	52009.4	105344	58724.2	44174.8
6120.48	21771	30296.5	31154.3	30868.9	38065.2	34438.4	64174												9202.04	36244.8	64157.6	17593.9	262.4	70115.7	31249.7	35912.7												22417.6	71947.6	3728.1	22418.5	31956.7	15201.4	95986.3	16792.4
9744.88	25943.2	24767.3	66793.1	36524.4	41397.7	36127.6	28513.9												21520.9	37633.1	34665.5	21017.4	105079	89295.5	28486.1	15944.1												10878.1	37493.4	70028.1	6457.74	15674.4	87020	27667.9	18410.9
4569.86	41632.2	57662.4	46668.7	27577.4	21484	34249.8	21081.4												6041.76	58211	38191.5	13707.9	21032.2	56685.8	24311.3	33331.4												24033.6	46735	29506.6	32686	45524.1	30130.1	20775	78739
4662.52	43212.4	69431.9	47706.8	44221	13710.4	32334.2	25736.5												12458.3	12772.3	16486.1	14651.8	13234	79077.5	26423	19191.3												2887.02	22409	4613.04	12156.1	15573.7	133956	569.32	41091.7
7522.68	34743.4	14127.8	51430.4	13828.5	56977.7	19863.7	42873.7												5188.14	76109.9	67728.7	10153.2	12687.9	88706.8	34558.4	30711.5												30089.7	24936.6	13010.1	82377.7	15059.5	67271.8	10560.8	154760
8153.26	38322.7	20349.1	37965.2	68017.4	35761	45521.5	30196.5												2054.1	46166	48838.4	17382.4	21583.2	20091.6	42319.2	18968.2												4659.48	126827	57881.4	18591.5	19176.3	36022	42805.6	108235
8054.04	22461.4	44658.8	46079.1	31264.1	22682.8	51241.8	23657												4236.94	43032	37114	20063.8	5330.82	51163.1	38797.9	36955.8												4532.2	189798	6089.66	11408.8	22165.6	11542.1	56950.1	24485.9
4598.56	40922.9	30581.1	75834.4	14022	30158	24203.1	41163.2												2846.22	33189.5	42909.8	33645.4	876.58	50158.6	38930.6	11522.6												30496.5	96256.4	34576.3	7211.96	14595.9	130248	6135.24	7359.88
5589.12	38830.3	16527.1	34222.7	58761.2	38471.1	26745.1	42866.3												12457.4	103201	28000.5	34590.1	35715.1	86760.9	29453.8	14208.1												26428.7	43165.1	90994	80291.3	35190.3	77827.4	172505	38567.6
14888.7	55842.8	32904.1	34701.6	26564.7	43246.8	31143.6	26398.3												6867.5	9152.02	19038.8	45542	18813.3	2103.3	34941.5	23520.1												1255.6	12574.1	100141	5477.34	46582.8	25114.6	155512	39040.6
9725.2	53418.1	41585.5	37514.2	25108.4	37510.9	34426.1	92050.7												820.82	47835.5	45713.4	11091.3	11415.2	50143	28166	10683.8												657.9	134526	52099.7	67531.5	58266.7	50410.6	27600	188556
4391.92	17985.9	20310.6	86609.2	35971.8	30901.7	21399.5	33897.2												710.12	36489.2	74292	29424.9	23137.9	70526.6	42680.4	39369.8												5318.24	13153.7	18005	22385.8	5583.98	35888.7	81552.1	114772
17518.5	47074.6	9701.42	31863.6	76880.7	50579.2	35014	37514.2												1781.04	72896.4	37498.6	15042.9	31565.9	22130.2	15440	23657.8												30895.5	161241	51227.6	28449.7	19378.4	30703.7	75073.7	36855.3
15951.5	16035.9	37813.5	49601.8	57364.7	32391.6	28831.2	65616.4												7288.98	28888.6	38729.4	53121.2	18880.5	61900.2	32261	31029.6												4540.8	39744	6253.92	262143	72369.9	17503.6	162979	39543.7
8695.28	38222.7	25515.1	64930.1	52343.1	17511.1	32998.4	16084.3												7968.76	71978.8	40357.9	31548.7	20601.7	127833	51212.3	11111												13817.6	53671.7	38374.1	71707.7	26148.3	11190.3	42691.3	5472.18
14555	67775.5	8057.32	31857	37366.6	86505.9	21032.2	21425.8												7065.12	19261	55051.5	31993.9	26030.1	22078.5	25073.2	22094.1												21402	262143	78031.2	55364.2	117003	7039.96	61492.6	134165
4948.7	28909.9	25411	92851.1	32279.3	71973	55505.8	21797.2												5022.5	65894.4	54982.6	38633.5	39186.2	143437	40262.9	8139.32												10205.6	73109.5	44047.5	262143	59278.9	11050.1	25468.9	24070.5
12443.5	34950	23746.4	19691.5	22481.9	45356.7	40636.7	36371.1												13240.5	14470.5	20696	21274.1	24349.1	5280.8	34609.7	21178.1												10067.2	56093.5	28950.2	14160.8	57593.3	169213	78082	18977.6
7517.76	51772.3	27692.2	78774.9	36659.7	43448.5	34027.5	15865.4												3350.52	141864	27359.3	16871.5	23793.1	29460.1	27604.1	26091.6												5799.84	232699	32696.3	11960	52374.9	49057	20369.1	237791
8585.4	28176	22497.5	37701.1	58766.1	94451.7	21984.2	31078.8												3208.66	30337.5	48013.5	22134.3	31193.6	45520.7	41415.4	3561.26												8036.7	27253.4	10722.5	11561.8	57802.3	18742	34927.2	4790.2
10334.5	50186.5	12688.7	65767.3	26981.3	4223.82	29216.6	36802.4												2688.78	17173.3	18117.9	30784.4	31173.9	55664.1	30224	9145.46												3749.6	13314.5	26516.4	146916	74295.4	12839.8	8268.04	32086.6
9194.66	32496.6	22132.6	34299.8	29570.8	33844.7	18987.9	8098.32												12229.5	18009.7	44705.6	12193.4	16764.1	52524.3	32269.4	35997.2												46711.8	149968	22928.5	47877.1	87069	50437.3	29615.8	19979.5
9268.46	25012.5	34185.8	16480.4	6823.22	77243.2	28508.9	49889.6												7868.72	22118.7	38920.5	23570.9	2831.46	42239.8	37476.6	11006.9												38783.4	39591	30989.2	21342.6	6771.64	262143	21383	101644
13004.4	91916.3	64810.3	62555.3	15420.9	23516	28356.4	30445												5835.12	44851.5	26693.5	11275.8	46120.9	53508.3	53487.8	33437.1												6638.34	14282.9	10919.4	174812	10396.5	20145.5	49828.4	86654.5
15497.2	40377.6	36025.9	46768.7	47939.7	28146.5	34955	14069.6												4100	38373.5	54640.7	31579	19231.5	66302.7	2787.12	9133.16												26591.2	31316.9	56770.3	2607.52	34697.6	33828.1	106446	262143
8927.34	54980.2	37526.5	29774.2	33873.4	37579.8	24159.7	17413.5												5955.66	20876.4	92444.3	73261.3	109287	11029.8	30021.6	87116.8												36004.8	44876.5	76026.6	7051.14	89194.9	54462.9	16227.3	13540.7
3820.38	36141.5	12212.3	45619.9	47190.2	17621	39050.9	28854.2												9915.44	34908.2	14778.9	56060.1	35568.3	26642.6	18707.6	16228.6												7168.1	17095.1	19713.8	9828.08	30696	10835.1	24500.5	103123
16016.2	35221.5	5220.12	32049.7	26048.9	13049.5	13480	31025.5												9409.5	70481.5	115423	28840.2	32098.1	50433.3	43802.6	31383.9												621.78	162918	33706.8	90361.9	20609.9	47128	64556.8	60633.4
7854.78	37861.9	49201.6	66438.9	27772.6	39428.9	32997.6	26572.9												2462.46	28440.9	17208.5	21537.3	16448.4	98951	36524.9	32415.4												25982.3	8982.7	18576.9	3993.84	33804.9	140897	78775.1	44357.1
7112.68	79004.5	11589.1	82271.4	30322	74612.6	35009.9	88340.2												3157.82	36151.3	22709.1	45229.6	31495.4	54181.5	30515.5	3815.46												5233.1	155042	19875.5	65394.4	15593.5	22679.9	12313.5	11705.5
5921.22	41048.4	58383.2	77801.6	17693.1	18311.4	17821.9	19045.3												3077.46	25848.9	50107.7	12439.4	23164.2	108977	19708.1	23772.6												1992.62	26092.4	52723.2	262143	31050.3	30107.7	66732.6	141729
10622.3	33860.3	13052.8	28476.1	18810.8	54215.9	29894.7	66024.8												6482.92	36481.8	53992.1	50799	46279.2	40062.7	16403.5	19051.1												7752.04	998.46	35448.3	64795	67629.5	33519.4	34331.2	22977.5
7339.82	57577.1	24263	45198.4	29452.8	22419.6	10131.9	52178.2												4141.82	13945.7	39547.8	63885.4	20802.6	6073.74	22750.6	25663.5												18625.9	180864	9288	73519.7	46815	44468.9	40086.3	69372.8
4967.56	31940.6	97211.8	68744.7	59508.2	24500.8	21198.6	44320.2												2233.68	35986.5	36498.2	35902.9	46865.5	48303.7	23341.9	5758.04												334.54	21528.4	124446	8925.94	9877.96	45303.9	32956.1	65763.3
5434.96	56057.7	17630	54849.8	40166.9	61422.9	34238.3	27580.7												15455.4	63914.1	32565.5	63568	37344.4	82241.9	44054.6	63062.1												14776.5	65644.7	69003	20335.6	24066.2	17881.1	230445	77473.1
5700.64	31247.7	33662.6	32605.7	36882	40448.1	18087.6	37711.8												3851.54	15592.3	36417.8	14361.5	14584.5	51347.6	70654.9	27756.2												3590.5	33778.2	4737.74	13407.4	17493.3	36327.3	92571.3	17307.5
11296.3	51840.4	40175.9	30966.5	37653.6	31402.7	35947.2	25702.9												2013.92	49680.5	34259.6	22545.1	9537.42	71391.7	43102.1	5565.34												25235	19909.9	2370.16	60108	28221.8	45217.1	120170	63358.8
16369.7	56090.5	46068.4	32432.6	31621.7	38646.6	15999	15492.3												2663.36	49522.3	60393	20186.8	38398.1	69788.6	26351.6	22512.3												4257	46647.3	31206	9603.62	32217.3	63811.1	39783.6	150361
8787.12	53052.4	63603.3	30781.2	18091.7	42075.8	22304.8	11599.7												2687.14	66667.6	31369.9	32145.6	2061.48	75169.4	35031.4	6288.58												7139.72	73168.8	22765.9	30124.1	76858.2	51514	25966	90724.8
2264.84	17869.4	7320.14	60158.5	25227.3	34605.6	12862.5	24352.4												7872.82	61772.2	730.62	24338.4	11771.1	17912.1	37068.4	22182.6												8197.52	28833.2	23005	29873.8	31364.2	163806	73389.8	243016
5023.32	59747.7	9967.1	51161.4	25707.8	16277	30636	19159.3												5125.82	45309.9	40357.9	27014.1	29476.5	49470.6	101659	31046.8												13841.7	59501.7	28834.9	26680.6	14786.8	21989.3	111163	257284
5868.74	35230.5	19129	33696.3	25679.1	27468.4	37316.6	17247.1												6289.4	29595.4	33364.2	52796.5	30533.5	42339.9	34973.4	15313.5												11316.7	37816.8	25701.1	20857.6	27600.8	40740.8	76088.5	12381.4
8415.66	39830.7	28806.6	45780.6	31552	20834.6	32106.3	14193.4												4618.24	35375.6	44772	21766.1	18582	67428.6	29187.5	55229.5												9491.82	135325	262143	39606.4	57786	68757	99318	35642.7
6236.1	40989.3	30808.2	38427.7	15662	52824.4	33951.3	19942.4												5129.92	6317.28	38745	78415	23659.5	57212.2	34288.8	15351.2												5973.56	65020.3	26419.2	19929.6	11861.1	12490.6	193254	26101.9
[truncated: 9,130 more rows]
[truncated: 39 more columns]

## Sheet: Figure 4
Figure 4C
[truncated: 63 more rows]

[truncated: 3 more sheets: Figure 5, Figure 6, Supplementary Figures]
